# Supplementary material for: Magnesium hydride alkene insertion and catalytic hydrosilylation
Source: Chem Sci. 2019 Jul 22;10(35):8108–18. doi: 10.1039/c9sc02056j (PMC6839609; doi:10.1039/c9sc02056j)
Supplement: Supplementary file 2 [file SC-010-C9SC02056J-s002.cif]

# Electronic Supplementary Material (ESI) for Chemical Science.
# This journal is © The Royal Society of Chemistry 2019

####################################################################### 
# 
# This file contains crystal structure data downloaded from the 
# Cambridge Structural Database (CSD) hosted by the Cambridge 
# Crystallographic Data Centre (CCDC).
# 
# Full information about CCDC data access policies and citation 
# guidelines are available at http://www.ccdc.cam.ac.uk/access/V1 
# 
# Audit and citation data items may have been added by the CCDC. 
# Please retain this information to preserve the provenance of 
# this file and to allow appropriate attribution of the data. 
# 
#######################################################################

data_s19msh4-Compound-12
_database_code_depnum_ccdc_archive 'CCDC 1912200'
loop_
_audit_author_name
_audit_author_address
'Mary Mahon'
;University of Bath
United Kingdom
;
_audit_update_record             
;
2019-04-25 deposited with the CCDC.	2019-07-22 downloaded from the CCDC.
;
_audit_creation_date             2019-01-15
_audit_creation_method           
;
Olex2 1.2
(compiled 2018.05.29 svn.r3508 for OlexSys, GUI svn.r5506)
;
_shelxl_version_number           2014-3
_chemical_name_common            ?
_chemical_name_systematic        
;
 ?
;
_chemical_formula_moiety         'C35 H52 Mg N2'
_chemical_formula_sum            'C35 H52 Mg N2'
_chemical_formula_weight         525.09
_chemical_melting_point          ?
_chemical_oxdiff_usercomment     'colorless crystal'
loop_
_atom_type_symbol
_atom_type_description
_atom_type_scat_dispersion_real
_atom_type_scat_dispersion_imag
_atom_type_scat_source
C C 0.0181 0.0091 'International Tables Vol C Tables 4.2.6.8 and 6.1.1.4'
H H 0.0000 0.0000 'International Tables Vol C Tables 4.2.6.8 and 6.1.1.4'
Mg Mg 0.1719 0.1771 'International Tables Vol C Tables 4.2.6.8 and 6.1.1.4'
N N 0.0311 0.0180 'International Tables Vol C Tables 4.2.6.8 and 6.1.1.4'

_shelx_space_group_comment       
;
The symmetry employed for this shelxl refinement is uniquely defined
by the following loop, which should always be used as a source of
symmetry information in preference to the above space-group names.
They are only intended as comments.
;
_space_group_crystal_system      monoclinic
_space_group_IT_number           14
_space_group_name_H-M_alt        'P 1 21/c 1'
_space_group_name_Hall           '-P 2ybc'
loop_
_space_group_symop_operation_xyz
'x, y, z'
'-x, y+1/2, -z+1/2'
'-x, -y, -z'
'x, -y-1/2, z-1/2'

_cell_length_a                   19.0530(3)
_cell_length_b                   20.7671(2)
_cell_length_c                   17.0951(2)
_cell_angle_alpha                90
_cell_angle_beta                 103.4030(10)
_cell_angle_gamma                90
_cell_volume                     6579.88(15)
_cell_formula_units_Z            8
_cell_measurement_reflns_used    12840
_cell_measurement_temperature    150.00(10)
_cell_measurement_theta_max      73.3050
_cell_measurement_theta_min      3.7710
_shelx_estimated_absorpt_T_max   ?
_shelx_estimated_absorpt_T_min   ?
_exptl_absorpt_coefficient_mu    0.625
_exptl_absorpt_correction_T_max  1.00000
_exptl_absorpt_correction_T_min  0.92749
_exptl_absorpt_correction_type   multi-scan
_exptl_absorpt_process_details   
;
CrysAlisPro 1.171.39.46 (Rigaku Oxford Diffraction, 2018)
Empirical absorption correction using spherical harmonics,
 implemented in SCALE3 ABSPACK scaling algorithm.
;
_exptl_crystal_colour            colourless
_exptl_crystal_colour_primary    colourless
_exptl_crystal_density_diffrn    1.060
_exptl_crystal_density_meas      ?
_exptl_crystal_density_method    ?
_exptl_crystal_description       block
_exptl_crystal_F_000             2304
_exptl_crystal_size_max          0.203
_exptl_crystal_size_mid          0.136
_exptl_crystal_size_min          0.061
_exptl_special_details           
;
 ?
;
_exptl_transmission_factor_max   ?
_exptl_transmission_factor_min   ?
_diffrn_reflns_av_R_equivalents  0.0391
_diffrn_reflns_av_unetI/netI     0.0405
_diffrn_reflns_Laue_measured_fraction_full 1.000
_diffrn_reflns_Laue_measured_fraction_max 0.990
_diffrn_reflns_limit_h_max       23
_diffrn_reflns_limit_h_min       -18
_diffrn_reflns_limit_k_max       25
_diffrn_reflns_limit_k_min       -21
_diffrn_reflns_limit_l_max       19
_diffrn_reflns_limit_l_min       -21
_diffrn_reflns_number            51062
_diffrn_reflns_point_group_measured_fraction_full 1.000
_diffrn_reflns_point_group_measured_fraction_max 0.990
_diffrn_reflns_theta_full        67.684
_diffrn_reflns_theta_max         73.476
_diffrn_reflns_theta_min         3.196
_diffrn_ambient_environment      N~2~
_diffrn_ambient_temperature      150.00(10)
_diffrn_detector                 'CCD plate'
_diffrn_detector_area_resol_mean 8.1150
_diffrn_detector_type            EosS2
_diffrn_measured_fraction_theta_full 1.000
_diffrn_measured_fraction_theta_max 0.990
_diffrn_measurement_device       'four-circle diffractometer'
_diffrn_measurement_device_type  'SuperNova, Dual, Cu at home/near, EosS2'
_diffrn_measurement_method       '\w scans'
_diffrn_radiation_monochromator  mirror
_diffrn_radiation_probe          x-ray
_diffrn_radiation_type           CuK\a
_diffrn_radiation_wavelength     1.54184
_diffrn_source                   'micro-focus sealed X-ray tube'
_diffrn_source_type              'SuperNova (Cu) X-ray Source'
_reflns_Friedel_coverage         0.000
_reflns_Friedel_fraction_full    .
_reflns_Friedel_fraction_max     .
_reflns_number_gt                9119
_reflns_number_total             13116
_reflns_special_details          
;
 Reflections were merged by SHELXL according to the crystal
 class for the calculation of statistics and refinement.
 
 _reflns_Friedel_fraction is defined as the number of unique
 Friedel pairs measured divided by the number that would be
 possible theoretically, ignoring centric projections and
 systematic absences.
;
_reflns_threshold_expression     'I > 2\s(I)'
_computing_cell_refinement       'CrysAlisPro 1.171.39.46 (Rigaku OD, 2018)'
_computing_data_collection       'CrysAlisPro 1.171.39.46 (Rigaku OD, 2018)'
_computing_data_reduction        'CrysAlisPro 1.171.39.46 (Rigaku OD, 2018)'
_computing_molecular_graphics    'Olex2 (Dolomanov et al., 2009)'
_computing_publication_material  'Olex2 (Dolomanov et al., 2009)'
_computing_structure_refinement  'ShelXL (Sheldrick, 2015)'
_computing_structure_solution    'olex2.solve (Bourhis et al., 2015)'
_refine_diff_density_max         0.423
_refine_diff_density_min         -0.411
_refine_diff_density_rms         0.040
_refine_ls_extinction_coef       .
_refine_ls_extinction_method     none
_refine_ls_goodness_of_fit_ref   1.043
_refine_ls_hydrogen_treatment    constr
_refine_ls_matrix_type           full
_refine_ls_number_parameters     749
_refine_ls_number_reflns         13116
_refine_ls_number_restraints     23
_refine_ls_R_factor_all          0.0760
_refine_ls_R_factor_gt           0.0511
_refine_ls_restrained_S_all      1.047
_refine_ls_shift/su_max          0.001
_refine_ls_shift/su_mean         0.000
_refine_ls_structure_factor_coef Fsqd
_refine_ls_weighting_details     
'w=1/[\s^2^(Fo^2^)+(0.0696P)^2^+0.6241P] where P=(Fo^2^+2Fc^2^)/3'
_refine_ls_weighting_scheme      calc
_refine_ls_wR_factor_gt          0.1390
_refine_ls_wR_factor_ref         0.1563
_refine_special_details          
;
The asymmetric unit comprises 2 molecules. Disorder over 2 sites was 
modelled for C16 (60:40 ratio) C30-31 (90:10 ratio) and C65-67 (75:25). 
Chemically comparative bonds involving fractional occupancy carbon atoms 
were restrained to being similar in distance during the final least 
squares, and ADP restraints were also includes in disordered regions, 
to assist convergence.
;
_olex2_refinement_description    
;
1. Fixed Uiso
 At 1.2 times of:
  All C(H) groups, All C(H,H) groups, All C(H,H,H,H) groups
 At 1.5 times of:
  All C(H,H,H) groups
2. Restrained distances
 C31-C30 \\sim C31A-C30
 with sigma of 0.005
 C32A-C31A \\sim C32-C31
 with sigma of 0.005
 C33-C32 \\sim C33-C32A
 with sigma of 0.005
 Mg2-C65 \\sim Mg2-C65A
 with sigma of 0.005
 C66-C65 \\sim C66A-C65A
 with sigma of 0.005
 C70-C66 \\sim C70A-C66A
 with sigma of 0.005
 C16A-C15 \\sim C16-C15 \\sim C17-C15
 with sigma of 0.005
 C70-C69 \\sim C70A-C69
 with sigma of 0.005
 C70A-C66A \\sim C70-C66
 with sigma of 0.005
 C66A-C65A \\sim C66-C65
 with sigma of 0.005
 C67-C66A \\sim C67-C66
 with sigma of 0.005
3. Uiso/Uaniso restraints and constraints
C16A \\sim C16: within 2A with sigma of 0.02 and sigma for terminal atoms of
0.01
C31 \\sim C31A: within 2A with sigma of 0.02 and sigma for terminal atoms of
0.01
Uanis(C32A) = Uanis(C32)
Uanis(C66A) = Uanis(C66)
4. Others
 Sof(H30C)=Sof(H30D)=Sof(H33C)=Sof(H33D)=Sof(H35C)=Sof(H35D)=1-FVAR(1)
 Sof(H30A)=Sof(H30B)=Sof(H33A)=Sof(H33B)=Sof(H35A)=Sof(H35B)=FVAR(1)
 Fixed Sof: H15(0.6) H15A(0.4) C16(0.6) H16A(0.6) H16B(0.6) H16C(0.6) C31(0.9)
 H31(0.9) C32(0.9) H32A(0.9) H32B(0.9) C16A(0.4) H16D(0.4) H16E(0.4) H16F(0.4)
 C31A(0.1) H31A(0.1) C32A(0.1) H32C(0.1) H32D(0.1) H67A(0.75) H67B(0.75)
 H67C(0.25) H67D(0.25) H69A(0.75) H69B(0.75) H69C(0.25) H69D(0.25) C65(0.75)
 H65A(0.75) H65B(0.75) C66(0.75) H66(0.75) C70(0.75) H70A(0.75) H70B(0.75)
 C65A(0.25) H65C(0.25) H65D(0.25) C66A(0.25) H66A(0.25) C70A(0.25) H70C(0.25)
 H70D(0.25)
5.a Ternary CH refined with riding coordinates:
 C12(H12), C15(H15), C15(H15A), C24(H24), C27(H27), C31(H31), C31A(H31A),
 C47(H47), C50(H50), C59(H59), C62(H62), C66(H66), C66A(H66A)
5.b Secondary CH2 refined with riding coordinates:
 C30(H30A,H30B), C30(H30C,H30D), C33(H33A,H33B), C33(H33C,H33D), C34(H34A,
 H34B), C35(H35A,H35B), C35(H35C,H35D), C32(H32A,H32B), C32A(H32C,H32D),
 C67(H67A,H67B), C67(H67C,H67D), C68(H68A,H68B), C69(H69A,H69B), C69(H69C,H69D),
  C65(H65A,H65B), C70(H70A,H70B), C65A(H65C,H65D), C70A(H70C,H70D)
5.c Aromatic/amide H refined with riding coordinates:
 C2(H2), C8(H8), C9(H9), C10(H10), C20(H20), C21(H21), C22(H22), C37(H37),
 C43(H43), C44(H44), C45(H45), C55(H55), C56(H56), C57(H57)
5.d Idealised Me refined as rotating group:
 C4(H4A,H4B,H4C), C5(H5A,H5B,H5C), C13(H13A,H13B,H13C), C14(H14A,H14B,H14C),
 C25(H25A,H25B,H25C), C26(H26A,H26B,H26C), C28(H28A,H28B,H28C), C29(H29A,H29B,
 H29C), C16(H16A,H16B,H16C), C17(H17A,H17B,H17C), C16A(H16D,H16E,H16F),
 C39(H39A,H39B,H39C), C40(H40A,H40B,H40C), C48(H48A,H48B,H48C), C49(H49A,H49B,
 H49C), C51(H51A,H51B,H51C), C52(H52A,H52B,H52C), C60(H60A,H60B,H60C), C61(H61A,
 H61B,H61C), C63(H63A,H63B,H63C), C64(H64A,H64B,H64C)
;
_atom_sites_solution_hydrogens   geom
_atom_sites_solution_primary     iterative
_atom_sites_solution_secondary   ?
loop_
_atom_site_label
_atom_site_type_symbol
_atom_site_fract_x
_atom_site_fract_y
_atom_site_fract_z
_atom_site_U_iso_or_equiv
_atom_site_adp_type
_atom_site_occupancy
_atom_site_site_symmetry_order
_atom_site_calc_flag
_atom_site_refinement_flags_posn
_atom_site_refinement_flags_adp
_atom_site_refinement_flags_occupancy
_atom_site_disorder_assembly
_atom_site_disorder_group
Mg1 Mg 0.36747(3) 0.71825(2) 0.25708(3) 0.02754(14) Uani 1 1 d . . . . .
N1 N 0.42241(7) 0.79131(6) 0.22198(8) 0.0232(3) Uani 1 1 d . . . . .
N2 N 0.42253(7) 0.65060(6) 0.21204(8) 0.0233(3) Uani 1 1 d . . . . .
C1 C 0.47615(9) 0.78403(7) 0.18462(9) 0.0232(3) Uani 1 1 d . . . . .
C2 C 0.50133(9) 0.72403(7) 0.16474(9) 0.0250(3) Uani 1 1 d . . . . .
H2 H 0.5410 0.7257 0.1399 0.030 Uiso 1 1 calc R . . . .
C3 C 0.47614(9) 0.66158(7) 0.17640(9) 0.0234(3) Uani 1 1 d . . . . .
C4 C 0.51333(10) 0.84293(8) 0.16189(11) 0.0320(4) Uani 1 1 d . . . . .
H4A H 0.4784 0.8691 0.1238 0.048 Uiso 1 1 calc GR . . . .
H4B H 0.5524 0.8296 0.1368 0.048 Uiso 1 1 calc GR . . . .
H4C H 0.5334 0.8683 0.2102 0.048 Uiso 1 1 calc GR . . . .
C5 C 0.51293(10) 0.60585(8) 0.14597(10) 0.0313(4) Uani 1 1 d . . . . .
H5A H 0.5314 0.5759 0.1903 0.047 Uiso 1 1 calc GR . . . .
H5B H 0.5530 0.6219 0.1245 0.047 Uiso 1 1 calc GR . . . .
H5C H 0.4782 0.5835 0.1034 0.047 Uiso 1 1 calc GR . . . .
C6 C 0.39870(9) 0.85536(7) 0.23657(10) 0.0252(3) Uani 1 1 d . . . . .
C7 C 0.42960(9) 0.88641(8) 0.30936(10) 0.0276(3) Uani 1 1 d . . . . .
C8 C 0.40118(10) 0.94586(8) 0.32485(11) 0.0332(4) Uani 1 1 d . . . . .
H8 H 0.4213 0.9675 0.3739 0.040 Uiso 1 1 calc R . . . .
C9 C 0.34456(10) 0.97371(8) 0.27045(12) 0.0380(4) Uani 1 1 d . . . . .
H9 H 0.3260 1.0142 0.2819 0.046 Uiso 1 1 calc R . . . .
C10 C 0.31505(10) 0.94254(8) 0.19933(12) 0.0376(4) Uani 1 1 d . . . . .
H10 H 0.2763 0.9621 0.1618 0.045 Uiso 1 1 calc R . . . .
C11 C 0.34074(10) 0.88301(8) 0.18115(11) 0.0330(4) Uani 1 1 d . . . . .
C12 C 0.49075(10) 0.85591(8) 0.37116(10) 0.0326(4) Uani 1 1 d . . . . .
H12 H 0.5160 0.8251 0.3421 0.039 Uiso 1 1 calc R . . . .
C13 C 0.46093(12) 0.81717(10) 0.43253(12) 0.0483(5) Uani 1 1 d . . . . .
H13A H 0.4367 0.8463 0.4629 0.072 Uiso 1 1 calc GR . . . .
H13B H 0.5007 0.7952 0.4696 0.072 Uiso 1 1 calc GR . . . .
H13C H 0.4263 0.7852 0.4044 0.072 Uiso 1 1 calc GR . . . .
C14 C 0.54664(11) 0.90466(11) 0.41418(13) 0.0474(5) Uani 1 1 d . . . . .
H14A H 0.5638 0.9304 0.3743 0.071 Uiso 1 1 calc GR . . . .
H14B H 0.5874 0.8818 0.4484 0.071 Uiso 1 1 calc GR . . . .
H14C H 0.5245 0.9331 0.4474 0.071 Uiso 1 1 calc GR . . . .
C15 C 0.30569(12) 0.84982(10) 0.10280(13) 0.0522(6) Uani 1 1 d D . . . .
H15 H 0.3285 0.8071 0.0979 0.063 Uiso 0.6 1 calc R . P A 1
H15A H 0.3431 0.8171 0.0984 0.063 Uiso 0.4 1 calc R . P B 2
C18 C 0.39786(9) 0.58575(7) 0.21922(9) 0.0240(3) Uani 1 1 d . . . . .
C19 C 0.34094(9) 0.56128(8) 0.15931(10) 0.0291(4) Uani 1 1 d . . . . .
C20 C 0.31150(10) 0.50177(8) 0.17239(11) 0.0358(4) Uani 1 1 d . . . . .
H20 H 0.2732 0.4843 0.1322 0.043 Uiso 1 1 calc R . . . .
C21 C 0.33709(10) 0.46790(8) 0.24270(12) 0.0360(4) Uani 1 1 d . . . . .
H21 H 0.3158 0.4279 0.2512 0.043 Uiso 1 1 calc R . . . .
C22 C 0.39375(9) 0.49239(8) 0.30071(11) 0.0314(4) Uani 1 1 d . . . . .
H22 H 0.4113 0.4686 0.3487 0.038 Uiso 1 1 calc R . . . .
C23 C 0.42563(9) 0.55117(7) 0.29030(10) 0.0258(3) Uani 1 1 d . . . . .
C24 C 0.31088(10) 0.59825(9) 0.08177(10) 0.0358(4) Uani 1 1 d . . . . .
H24 H 0.3437 0.6355 0.0802 0.043 Uiso 1 1 calc R . . . .
C25 C 0.30912(14) 0.55752(11) 0.00740(12) 0.0541(6) Uani 1 1 d . . . . .
H25A H 0.3570 0.5391 0.0104 0.081 Uiso 1 1 calc GR . . . .
H25B H 0.2952 0.5845 -0.0407 0.081 Uiso 1 1 calc GR . . . .
H25C H 0.2740 0.5227 0.0046 0.081 Uiso 1 1 calc GR . . . .
C26 C 0.23626(13) 0.62537(14) 0.08100(15) 0.0668(7) Uani 1 1 d . . . . .
H26A H 0.2025 0.5898 0.0816 0.100 Uiso 1 1 calc GR . . . .
H26B H 0.2193 0.6513 0.0324 0.100 Uiso 1 1 calc GR . . . .
H26C H 0.2390 0.6524 0.1286 0.100 Uiso 1 1 calc GR . . . .
C27 C 0.48814(9) 0.57701(8) 0.35467(10) 0.0300(4) Uani 1 1 d . . . . .
H27 H 0.5123 0.6114 0.3294 0.036 Uiso 1 1 calc R . . . .
C28 C 0.46141(13) 0.60795(11) 0.42337(12) 0.0520(6) Uani 1 1 d . . . . .
H28A H 0.4277 0.6428 0.4022 0.078 Uiso 1 1 calc GR . . . .
H28B H 0.5025 0.6254 0.4631 0.078 Uiso 1 1 calc GR . . . .
H28C H 0.4368 0.5755 0.4490 0.078 Uiso 1 1 calc GR . . . .
C29 C 0.54460(10) 0.52581(9) 0.38739(12) 0.0426(5) Uani 1 1 d . . . . .
H29A H 0.5232 0.4925 0.4151 0.064 Uiso 1 1 calc GR . . . .
H29B H 0.5854 0.5457 0.4252 0.064 Uiso 1 1 calc GR . . . .
H29C H 0.5615 0.5064 0.3428 0.064 Uiso 1 1 calc GR . . . .
C30 C 0.28563(11) 0.70146(9) 0.31829(13) 0.0408(5) Uani 1 1 d D . . . .
H30A H 0.2674 0.6574 0.3040 0.049 Uiso 0.93(3) 1 calc R . P C 1
H30B H 0.3090 0.7009 0.3764 0.049 Uiso 0.93(3) 1 calc R . P C 1
H30C H 0.2573 0.6655 0.2887 0.049 Uiso 0.07(3) 1 calc R . P C 2
H30D H 0.3111 0.6833 0.3707 0.049 Uiso 0.07(3) 1 calc R . P C 2
C33 C 0.16301(10) 0.84265(9) 0.33884(13) 0.0425(5) Uani 1 1 d D . . . .
H33A H 0.1376 0.8580 0.2849 0.051 Uiso 0.93(3) 1 calc R . P C 1
H33B H 0.1684 0.8791 0.3772 0.051 Uiso 0.93(3) 1 calc R . P C 1
H33C H 0.1299 0.8681 0.2970 0.051 Uiso 0.07(3) 1 calc R . P C 2
H33D H 0.1831 0.8714 0.3848 0.051 Uiso 0.07(3) 1 calc R . P C 2
C34 C 0.12182(10) 0.78639(10) 0.36661(12) 0.0415(5) Uani 1 1 d . . . . .
H34A H 0.1203 0.7918 0.4237 0.050 Uiso 1 1 calc R . . . .
H34B H 0.0718 0.7842 0.3337 0.050 Uiso 1 1 calc R . . . .
C35 C 0.16350(11) 0.72538(10) 0.35554(14) 0.0452(5) Uani 1 1 d . . . . .
H35A H 0.1303 0.6925 0.3254 0.054 Uiso 0.93(3) 1 calc R . P C 1
H35B H 0.1876 0.7072 0.4085 0.054 Uiso 0.93(3) 1 calc R . P C 1
H35C H 0.1730 0.6990 0.4051 0.054 Uiso 0.07(3) 1 calc R . P C 2
H35D H 0.1356 0.6992 0.3105 0.054 Uiso 0.07(3) 1 calc R . P C 2
C16 C 0.2242(2) 0.8428(2) 0.0999(3) 0.0716(16) Uani 0.6 1 d D U P D 1
H16A H 0.2180 0.8249 0.1509 0.107 Uiso 0.6 1 calc GR . P D 1
H16B H 0.2019 0.8140 0.0557 0.107 Uiso 0.6 1 calc GR . P D 1
H16C H 0.2011 0.8852 0.0912 0.107 Uiso 0.6 1 calc GR . P D 1
C17 C 0.30545(18) 0.89218(14) 0.03043(14) 0.0804(9) Uani 1 1 d D . . . .
H17A H 0.2699 0.9267 0.0278 0.121 Uiso 1 1 calc GR . . . .
H17B H 0.2928 0.8662 -0.0187 0.121 Uiso 1 1 calc GR . . . .
H17C H 0.3535 0.9110 0.0354 0.121 Uiso 1 1 calc GR . . . .
C31 C 0.22021(12) 0.74493(13) 0.30799(16) 0.0308(6) Uani 0.9 1 d D U P E 1
H31 H 0.1958 0.7462 0.2495 0.037 Uiso 0.9 1 calc R . P E 1
C32 C 0.23659(11) 0.81398(11) 0.33690(14) 0.0369(5) Uani 0.9 1 d D . P E 1
H32A H 0.2592 0.8382 0.2994 0.044 Uiso 0.9 1 calc R . P E 1
H32B H 0.2693 0.8147 0.3911 0.044 Uiso 0.9 1 calc R . P E 1
C16A C 0.2404(4) 0.8076(3) 0.1009(5) 0.086(3) Uani 0.4 1 d D U P D 2
H16D H 0.2509 0.7780 0.1468 0.129 Uiso 0.4 1 calc GR . P D 2
H16E H 0.2293 0.7828 0.0508 0.129 Uiso 0.4 1 calc GR . P D 2
H16F H 0.1990 0.8347 0.1040 0.129 Uiso 0.4 1 calc GR . P D 2
C31A C 0.2296(13) 0.7462(10) 0.3385(15) 0.040(6) Uani 0.1 1 d D U P E 2
H31A H 0.2556 0.7568 0.3948 0.048 Uiso 0.1 1 calc R . P E 2
C32A C 0.2239(9) 0.8146(10) 0.3050(13) 0.0369(5) Uani 0.1 1 d D . P E 2
H32C H 0.2113 0.8145 0.2455 0.044 Uiso 0.1 1 calc R . P E 2
H32D H 0.2695 0.8386 0.3243 0.044 Uiso 0.1 1 calc R . P E 2
Mg2 Mg 0.13549(3) 0.28693(2) 0.25528(4) 0.02961(14) Uani 1 1 d D . . . .
N3 N 0.07895(7) 0.21505(6) 0.29015(8) 0.0252(3) Uani 1 1 d . . . . .
N4 N 0.07648(7) 0.35592(6) 0.29268(8) 0.0250(3) Uani 1 1 d . . . . .
C36 C 0.02326(9) 0.22305(7) 0.32402(9) 0.0257(3) Uani 1 1 d . . . . .
C37 C -0.00315(9) 0.28346(7) 0.34050(9) 0.0264(3) Uani 1 1 d . . . . .
H37 H -0.0436 0.2824 0.3641 0.032 Uiso 1 1 calc R . . . .
C38 C 0.02187(9) 0.34550(7) 0.32701(9) 0.0248(3) Uani 1 1 d . . . . .
C39 C -0.01533(10) 0.16485(8) 0.34606(11) 0.0341(4) Uani 1 1 d . . . . .
H39A H -0.0338 0.1388 0.2979 0.051 Uiso 1 1 calc GR . . . .
H39B H -0.0556 0.1788 0.3687 0.051 Uiso 1 1 calc GR . . . .
H39C H 0.0183 0.1391 0.3860 0.051 Uiso 1 1 calc GR . . . .
C40 C -0.01719(10) 0.40191(8) 0.35335(11) 0.0333(4) Uani 1 1 d . . . . .
H40A H 0.0165 0.4265 0.3947 0.050 Uiso 1 1 calc GR . . . .
H40B H -0.0570 0.3861 0.3754 0.050 Uiso 1 1 calc GR . . . .
H40C H -0.0363 0.4298 0.3070 0.050 Uiso 1 1 calc GR . . . .
C41 C 0.10401(9) 0.15076(7) 0.27896(10) 0.0261(3) Uani 1 1 d . . . . .
C42 C 0.07885(9) 0.11906(8) 0.20526(10) 0.0292(4) Uani 1 1 d . . . . .
C43 C 0.10944(10) 0.06002(8) 0.19373(11) 0.0340(4) Uani 1 1 d . . . . .
H43 H 0.0933 0.0380 0.1441 0.041 Uiso 1 1 calc R . . . .
C44 C 0.16269(10) 0.03285(8) 0.25290(12) 0.0386(4) Uani 1 1 d . . . . .
H44 H 0.1831 -0.0074 0.2438 0.046 Uiso 1 1 calc R . . . .
C45 C 0.18647(10) 0.06406(8) 0.32550(12) 0.0369(4) Uani 1 1 d . . . . .
H45 H 0.2230 0.0447 0.3661 0.044 Uiso 1 1 calc R . . . .
C46 C 0.15795(9) 0.12330(8) 0.34044(11) 0.0320(4) Uani 1 1 d . . . . .
C47 C 0.02133(10) 0.14929(9) 0.13859(11) 0.0357(4) Uani 1 1 d . . . . .
H47 H -0.0056 0.1814 0.1641 0.043 Uiso 1 1 calc R . . . .
C48 C 0.05576(13) 0.18572(11) 0.07930(13) 0.0527(6) Uani 1 1 d . . . . .
H48A H 0.0885 0.2187 0.1082 0.079 Uiso 1 1 calc GR . . . .
H48B H 0.0179 0.2063 0.0382 0.079 Uiso 1 1 calc GR . . . .
H48C H 0.0829 0.1555 0.0535 0.079 Uiso 1 1 calc GR . . . .
C49 C -0.03351(11) 0.09998(11) 0.09418(13) 0.0492(5) Uani 1 1 d . . . . .
H49A H -0.0094 0.0698 0.0649 0.074 Uiso 1 1 calc GR . . . .
H49B H -0.0722 0.1224 0.0561 0.074 Uiso 1 1 calc GR . . . .
H49C H -0.0540 0.0762 0.1331 0.074 Uiso 1 1 calc GR . . . .
C50 C 0.18439(11) 0.15720(9) 0.42085(12) 0.0423(5) Uani 1 1 d . . . . .
H50 H 0.1441 0.1848 0.4301 0.051 Uiso 1 1 calc R . . . .
C51 C 0.24846(15) 0.20118(13) 0.42051(15) 0.0713(8) Uani 1 1 d . . . . .
H51A H 0.2895 0.1752 0.4133 0.107 Uiso 1 1 calc GR . . . .
H51B H 0.2618 0.2244 0.4717 0.107 Uiso 1 1 calc GR . . . .
H51C H 0.2353 0.2322 0.3763 0.107 Uiso 1 1 calc GR . . . .
C52 C 0.20511(13) 0.11079(11) 0.49164(12) 0.0520(5) Uani 1 1 d . . . . .
H52A H 0.1670 0.0785 0.4882 0.078 Uiso 1 1 calc GR . . . .
H52B H 0.2111 0.1348 0.5421 0.078 Uiso 1 1 calc GR . . . .
H52C H 0.2505 0.0893 0.4900 0.078 Uiso 1 1 calc GR . . . .
C53 C 0.09991(9) 0.42071(7) 0.28235(10) 0.0259(3) Uani 1 1 d . . . . .
C54 C 0.15552(10) 0.44799(8) 0.34096(11) 0.0340(4) Uani 1 1 d . . . . .
C55 C 0.18280(11) 0.50774(9) 0.32550(13) 0.0425(5) Uani 1 1 d . . . . .
H55 H 0.2202 0.5270 0.3651 0.051 Uiso 1 1 calc R . . . .
C56 C 0.15651(11) 0.53934(9) 0.25390(13) 0.0419(5) Uani 1 1 d . . . . .
H56 H 0.1763 0.5797 0.2441 0.050 Uiso 1 1 calc R . . . .
C57 C 0.10141(10) 0.51232(8) 0.19648(12) 0.0354(4) Uani 1 1 d . . . . .
H57 H 0.0835 0.5345 0.1473 0.042 Uiso 1 1 calc R . . . .
C58 C 0.07150(9) 0.45301(8) 0.20941(10) 0.0279(3) Uani 1 1 d . . . . .
C59 C 0.18736(11) 0.41390(11) 0.42022(12) 0.0452(5) Uani 1 1 d . . . . .
H59 H 0.1623 0.3715 0.4194 0.054 Uiso 1 1 calc R . . . .
C60 C 0.17476(15) 0.45221(14) 0.49190(14) 0.0677(7) Uani 1 1 d . . . . .
H60A H 0.1986 0.4942 0.4939 0.102 Uiso 1 1 calc GR . . . .
H60B H 0.1947 0.4285 0.5416 0.102 Uiso 1 1 calc GR . . . .
H60C H 0.1229 0.4586 0.4862 0.102 Uiso 1 1 calc GR . . . .
C61 C 0.26750(14) 0.40073(16) 0.42990(15) 0.0748(8) Uani 1 1 d . . . . .
H61A H 0.2746 0.3744 0.3848 0.112 Uiso 1 1 calc GR . . . .
H61B H 0.2862 0.3777 0.4805 0.112 Uiso 1 1 calc GR . . . .
H61C H 0.2933 0.4416 0.4306 0.112 Uiso 1 1 calc GR . . . .
C62 C 0.01086(10) 0.42404(8) 0.14582(10) 0.0322(4) Uani 1 1 d . . . . .
H62 H -0.0152 0.3927 0.1733 0.039 Uiso 1 1 calc R . . . .
C63 C 0.04019(12) 0.38670(11) 0.08331(12) 0.0496(5) Uani 1 1 d . . . . .
H63A H 0.0666 0.4161 0.0556 0.074 Uiso 1 1 calc GR . . . .
H63B H 0.0000 0.3673 0.0441 0.074 Uiso 1 1 calc GR . . . .
H63C H 0.0728 0.3528 0.1101 0.074 Uiso 1 1 calc GR . . . .
C64 C -0.04412(11) 0.47366(10) 0.10367(13) 0.0460(5) Uani 1 1 d . . . . .
H64A H -0.0628 0.4976 0.1439 0.069 Uiso 1 1 calc GR . . . .
H64B H -0.0840 0.4516 0.0669 0.069 Uiso 1 1 calc GR . . . .
H64C H -0.0209 0.5036 0.0732 0.069 Uiso 1 1 calc GR . . . .
C67 C 0.33732(9) 0.27291(9) 0.15307(11) 0.0343(4) Uani 1 1 d D . . . .
H67A H 0.3309 0.3045 0.1086 0.041 Uiso 0.75 1 calc R . P F 1
H67B H 0.3686 0.2922 0.2018 0.041 Uiso 0.75 1 calc R . P F 1
H67C H 0.3150 0.2975 0.1040 0.041 Uiso 0.25 1 calc R . P G 2
H67D H 0.3750 0.3001 0.1872 0.041 Uiso 0.25 1 calc R . P G 2
C68 C 0.37084(11) 0.21080(9) 0.13045(13) 0.0427(5) Uani 1 1 d . . . . .
H68A H 0.4235 0.2102 0.1537 0.051 Uiso 1 1 calc R . . . .
H68B H 0.3622 0.2066 0.0713 0.051 Uiso 1 1 calc R . . . .
C69 C 0.33318(11) 0.15580(9) 0.16580(13) 0.0431(5) Uani 1 1 d D . . . .
H69A H 0.3062 0.1276 0.1224 0.052 Uiso 0.75 1 calc R . P H 1
H69B H 0.3691 0.1294 0.2035 0.052 Uiso 0.75 1 calc R . P H 1
H69C H 0.3253 0.1180 0.1295 0.052 Uiso 0.25 1 calc R . P I 2
H69D H 0.3621 0.1424 0.2192 0.052 Uiso 0.25 1 calc R . P I 2
C65 C 0.23213(15) 0.30278(19) 0.21779(19) 0.0325(8) Uani 0.75 1 d D . P J 1
H65A H 0.2254 0.3432 0.1863 0.039 Uiso 0.75 1 calc R . P J 1
H65B H 0.2700 0.3115 0.2670 0.039 Uiso 0.75 1 calc R . P J 1
C66 C 0.26379(11) 0.25385(12) 0.16896(15) 0.0290(5) Uani 0.75 1 d D . P J 1
H66 H 0.2288 0.2472 0.1162 0.035 Uiso 0.75 1 calc R . P J 1
C70 C 0.28204(18) 0.18832(15) 0.20962(19) 0.0387(8) Uani 0.75 1 d D . P J 1
H70A H 0.3054 0.1939 0.2673 0.046 Uiso 0.75 1 calc R . P J 1
H70B H 0.2378 0.1623 0.2051 0.046 Uiso 0.75 1 calc R . P J 1
C65A C 0.2138(4) 0.2989(5) 0.1869(6) 0.035(3) Uani 0.25 1 d D . P J 2
H65C H 0.1883 0.2956 0.1296 0.042 Uiso 0.25 1 calc R . P J 2
H65D H 0.2320 0.3435 0.1957 0.042 Uiso 0.25 1 calc R . P J 2
C66A C 0.2795(3) 0.2548(4) 0.1993(4) 0.0290(5) Uani 0.25 1 d D . P J 2
H66A H 0.3030 0.2544 0.2580 0.035 Uiso 0.25 1 calc R . P J 2
C70A C 0.2622(3) 0.1852(4) 0.1726(7) 0.037(2) Uani 0.25 1 d D . P J 2
H70C H 0.2420 0.1616 0.2128 0.044 Uiso 0.25 1 calc R . P J 2
H70D H 0.2267 0.1838 0.1202 0.044 Uiso 0.25 1 calc R . P J 2

loop_
_atom_site_aniso_label
_atom_site_aniso_U_11
_atom_site_aniso_U_22
_atom_site_aniso_U_33
_atom_site_aniso_U_23
_atom_site_aniso_U_13
_atom_site_aniso_U_12
Mg1 0.0311(3) 0.0178(3) 0.0379(3) -0.0004(2) 0.0165(2) -0.0014(2)
N1 0.0267(7) 0.0168(6) 0.0265(6) 0.0007(5) 0.0072(5) -0.0004(5)
N2 0.0287(7) 0.0160(6) 0.0256(6) 0.0013(5) 0.0072(5) 0.0002(5)
C1 0.0254(8) 0.0208(7) 0.0225(7) 0.0032(6) 0.0037(6) -0.0022(6)
C2 0.0282(8) 0.0230(8) 0.0254(8) 0.0020(6) 0.0095(6) -0.0003(6)
C3 0.0268(8) 0.0213(7) 0.0217(7) 0.0007(6) 0.0050(6) 0.0019(6)
C4 0.0361(10) 0.0223(8) 0.0409(9) 0.0053(7) 0.0155(8) -0.0015(7)
C5 0.0388(10) 0.0239(8) 0.0345(9) -0.0001(7) 0.0151(8) 0.0033(7)
C6 0.0288(8) 0.0159(7) 0.0332(8) 0.0018(6) 0.0116(7) -0.0020(6)
C7 0.0283(8) 0.0233(8) 0.0344(9) 0.0004(6) 0.0137(7) -0.0013(7)
C8 0.0372(10) 0.0244(8) 0.0417(10) -0.0064(7) 0.0171(8) -0.0030(7)
C9 0.0409(10) 0.0204(8) 0.0589(12) -0.0001(8) 0.0241(9) 0.0054(7)
C10 0.0329(10) 0.0281(9) 0.0519(11) 0.0101(8) 0.0105(8) 0.0078(7)
C11 0.0335(9) 0.0240(8) 0.0397(10) 0.0039(7) 0.0050(8) 0.0009(7)
C12 0.0353(10) 0.0313(9) 0.0306(9) -0.0060(7) 0.0065(7) 0.0019(7)
C13 0.0598(14) 0.0453(11) 0.0362(10) 0.0053(9) 0.0039(9) -0.0055(10)
C14 0.0390(11) 0.0529(12) 0.0480(12) -0.0121(10) 0.0053(9) -0.0063(9)
C15 0.0523(13) 0.0373(11) 0.0534(13) -0.0019(9) -0.0154(10) 0.0070(10)
C18 0.0284(8) 0.0157(7) 0.0298(8) -0.0010(6) 0.0111(6) 0.0009(6)
C19 0.0325(9) 0.0223(8) 0.0324(9) -0.0011(6) 0.0075(7) 0.0010(7)
C20 0.0333(9) 0.0287(9) 0.0442(10) -0.0038(8) 0.0063(8) -0.0069(7)
C21 0.0397(10) 0.0201(8) 0.0515(11) 0.0025(7) 0.0172(9) -0.0048(7)
C22 0.0353(9) 0.0218(8) 0.0399(9) 0.0060(7) 0.0145(8) 0.0022(7)
C23 0.0294(8) 0.0199(7) 0.0302(8) 0.0007(6) 0.0110(7) 0.0017(6)
C24 0.0398(10) 0.0306(9) 0.0331(9) 0.0011(7) 0.0002(8) -0.0030(8)
C25 0.0795(17) 0.0463(12) 0.0338(10) -0.0011(9) 0.0075(10) -0.0058(11)
C26 0.0584(15) 0.0866(19) 0.0517(13) 0.0169(13) 0.0050(11) 0.0299(14)
C27 0.0354(9) 0.0247(8) 0.0292(8) 0.0047(6) 0.0065(7) -0.0009(7)
C28 0.0600(14) 0.0555(13) 0.0384(11) -0.0106(9) 0.0071(10) 0.0118(11)
C29 0.0369(10) 0.0404(10) 0.0472(11) 0.0075(9) 0.0027(9) 0.0056(8)
C30 0.0413(11) 0.0289(9) 0.0609(13) 0.0038(8) 0.0293(10) -0.0011(8)
C33 0.0334(10) 0.0388(10) 0.0542(12) -0.0045(9) 0.0078(9) 0.0057(8)
C34 0.0309(10) 0.0515(12) 0.0434(11) -0.0041(9) 0.0114(8) 0.0024(8)
C35 0.0360(11) 0.0461(11) 0.0600(13) 0.0110(10) 0.0245(10) 0.0049(9)
C16 0.087(3) 0.087(4) 0.037(2) 0.003(3) 0.006(2) -0.062(3)
C17 0.110(2) 0.092(2) 0.0456(14) -0.0079(14) 0.0311(15) -0.0269(19)
C31 0.0305(11) 0.0317(11) 0.0332(15) 0.0019(10) 0.0136(10) -0.0018(9)
C32 0.0328(11) 0.0350(10) 0.0439(13) -0.0025(11) 0.0109(10) 0.0004(9)
C16A 0.132(6) 0.056(4) 0.055(4) 0.016(4) -0.008(4) -0.072(4)
C31A 0.066(13) 0.034(10) 0.030(12) 0.002(10) 0.028(10) 0.005(9)
C32A 0.0328(11) 0.0350(10) 0.0439(13) -0.0025(11) 0.0109(10) 0.0004(9)
Mg2 0.0323(3) 0.0195(3) 0.0420(3) 0.0036(2) 0.0187(3) 0.0019(2)
N3 0.0275(7) 0.0200(6) 0.0284(7) 0.0020(5) 0.0070(6) 0.0005(5)
N4 0.0289(7) 0.0188(6) 0.0284(7) 0.0018(5) 0.0087(6) -0.0002(5)
C36 0.0274(8) 0.0258(8) 0.0229(7) 0.0038(6) 0.0042(6) -0.0010(6)
C37 0.0276(8) 0.0264(8) 0.0267(8) 0.0023(6) 0.0095(6) 0.0002(6)
C38 0.0265(8) 0.0244(8) 0.0235(7) 0.0013(6) 0.0058(6) 0.0023(6)
C39 0.0383(10) 0.0261(8) 0.0406(10) 0.0044(7) 0.0148(8) -0.0043(7)
C40 0.0359(10) 0.0278(8) 0.0396(10) -0.0032(7) 0.0156(8) 0.0004(7)
C41 0.0263(8) 0.0182(7) 0.0358(9) 0.0034(6) 0.0114(7) -0.0008(6)
C42 0.0304(9) 0.0249(8) 0.0346(9) 0.0006(7) 0.0124(7) -0.0012(7)
C43 0.0358(10) 0.0284(9) 0.0408(10) -0.0034(7) 0.0154(8) -0.0006(7)
C44 0.0382(10) 0.0249(9) 0.0582(12) 0.0029(8) 0.0227(9) 0.0047(7)
C45 0.0319(9) 0.0289(9) 0.0498(11) 0.0090(8) 0.0089(8) 0.0058(7)
C46 0.0311(9) 0.0254(8) 0.0397(9) 0.0053(7) 0.0084(7) -0.0018(7)
C47 0.0397(10) 0.0352(9) 0.0316(9) -0.0033(7) 0.0073(8) 0.0069(8)
C48 0.0674(15) 0.0483(12) 0.0414(11) 0.0103(9) 0.0107(10) 0.0022(11)
C49 0.0433(12) 0.0558(13) 0.0450(11) -0.0114(10) 0.0029(9) 0.0005(10)
C50 0.0435(11) 0.0352(10) 0.0421(11) 0.0034(8) -0.0024(9) 0.0049(8)
C51 0.089(2) 0.0663(16) 0.0471(13) 0.0127(12) -0.0085(13) -0.0374(15)
C52 0.0582(14) 0.0535(13) 0.0441(12) 0.0090(10) 0.0115(10) -0.0031(11)
C53 0.0295(8) 0.0180(7) 0.0330(8) -0.0006(6) 0.0129(7) 0.0014(6)
C54 0.0354(10) 0.0295(9) 0.0375(9) -0.0033(7) 0.0096(8) -0.0023(7)
C55 0.0391(11) 0.0350(10) 0.0537(12) -0.0098(9) 0.0114(9) -0.0111(8)
C56 0.0438(11) 0.0230(8) 0.0641(13) 0.0011(8) 0.0230(10) -0.0073(8)
C57 0.0388(10) 0.0233(8) 0.0477(11) 0.0081(7) 0.0174(8) 0.0034(7)
C58 0.0296(9) 0.0209(7) 0.0364(9) 0.0019(6) 0.0138(7) 0.0026(6)
C59 0.0426(11) 0.0512(12) 0.0374(10) -0.0004(9) 0.0000(9) -0.0070(9)
C60 0.0719(18) 0.089(2) 0.0428(12) -0.0071(13) 0.0146(12) -0.0104(15)
C61 0.0578(16) 0.114(2) 0.0484(14) 0.0145(15) 0.0028(12) 0.0237(16)
C62 0.0348(10) 0.0299(9) 0.0321(9) 0.0072(7) 0.0081(7) 0.0015(7)
C63 0.0550(13) 0.0521(13) 0.0401(11) -0.0087(9) 0.0078(9) 0.0068(10)
C64 0.0392(11) 0.0482(12) 0.0494(12) 0.0141(9) 0.0080(9) 0.0093(9)
C67 0.0243(9) 0.0393(10) 0.0411(10) 0.0024(8) 0.0111(7) -0.0008(7)
C68 0.0376(11) 0.0448(11) 0.0495(11) 0.0020(9) 0.0179(9) 0.0054(9)
C69 0.0408(11) 0.0384(10) 0.0519(12) -0.0021(9) 0.0145(9) 0.0039(9)
C65 0.0316(15) 0.0293(14) 0.0389(18) 0.0018(14) 0.0128(13) -0.0018(13)
C66 0.0231(12) 0.0321(10) 0.0314(14) -0.0018(12) 0.0052(10) -0.0035(9)
C70 0.0385(17) 0.0307(14) 0.050(2) 0.0008(14) 0.0172(15) 0.0011(13)
C65A 0.032(5) 0.025(4) 0.056(7) 0.010(5) 0.025(5) -0.001(4)
C66A 0.0231(12) 0.0321(10) 0.0314(14) -0.0018(12) 0.0052(10) -0.0035(9)
C70A 0.022(4) 0.026(4) 0.064(7) -0.006(5) 0.014(4) -0.004(3)

_geom_special_details            
;
 All esds (except the esd in the dihedral angle between two l.s. planes)
 are estimated using the full covariance matrix.  The cell esds are taken
 into account individually in the estimation of esds in distances, angles
 and torsion angles; correlations between esds in cell parameters are only
 used when they are defined by crystal symmetry.  An approximate (isotropic)
 treatment of cell esds is used for estimating esds involving l.s. planes.
;
loop_
_geom_bond_atom_site_label_1
_geom_bond_atom_site_label_2
_geom_bond_distance
_geom_bond_site_symmetry_2
_geom_bond_publ_flag
Mg1 N1 2.0122(14) . ?
Mg1 N2 2.0104(14) . ?
Mg1 C30 2.0987(19) . ?
N1 C1 1.335(2) . ?
N1 C6 1.4449(19) . ?
N2 C3 1.325(2) . ?
N2 C18 1.4410(18) . ?
C1 C2 1.405(2) . ?
C1 C4 1.509(2) . ?
C2 H2 0.9500 . ?
C2 C3 1.413(2) . ?
C3 C5 1.507(2) . ?
C4 H4A 0.9800 . ?
C4 H4B 0.9800 . ?
C4 H4C 0.9800 . ?
C5 H5A 0.9800 . ?
C5 H5B 0.9800 . ?
C5 H5C 0.9800 . ?
C6 C7 1.404(2) . ?
C6 C11 1.401(2) . ?
C7 C8 1.398(2) . ?
C7 C12 1.518(2) . ?
C8 H8 0.9500 . ?
C8 C9 1.378(3) . ?
C9 H9 0.9500 . ?
C9 C10 1.377(3) . ?
C10 H10 0.9500 . ?
C10 C11 1.391(2) . ?
C11 C15 1.517(3) . ?
C12 H12 1.0000 . ?
C12 C13 1.532(3) . ?
C12 C14 1.529(2) . ?
C13 H13A 0.9800 . ?
C13 H13B 0.9800 . ?
C13 H13C 0.9800 . ?
C14 H14A 0.9800 . ?
C14 H14B 0.9800 . ?
C14 H14C 0.9800 . ?
C15 H15 1.0000 . ?
C15 H15A 1.0000 . ?
C15 C16 1.549(4) . ?
C15 C17 1.517(3) . ?
C15 C16A 1.516(4) . ?
C18 C19 1.403(2) . ?
C18 C23 1.405(2) . ?
C19 C20 1.396(2) . ?
C19 C24 1.524(2) . ?
C20 H20 0.9500 . ?
C20 C21 1.380(3) . ?
C21 H21 0.9500 . ?
C21 C22 1.382(3) . ?
C22 H22 0.9500 . ?
C22 C23 1.393(2) . ?
C23 C27 1.520(2) . ?
C24 H24 1.0000 . ?
C24 C25 1.521(3) . ?
C24 C26 1.526(3) . ?
C25 H25A 0.9800 . ?
C25 H25B 0.9800 . ?
C25 H25C 0.9800 . ?
C26 H26A 0.9800 . ?
C26 H26B 0.9800 . ?
C26 H26C 0.9800 . ?
C27 H27 1.0000 . ?
C27 C28 1.526(2) . ?
C27 C29 1.524(2) . ?
C28 H28A 0.9800 . ?
C28 H28B 0.9800 . ?
C28 H28C 0.9800 . ?
C29 H29A 0.9800 . ?
C29 H29B 0.9800 . ?
C29 H29C 0.9800 . ?
C30 H30A 0.9900 . ?
C30 H30B 0.9900 . ?
C30 H30C 0.9900 . ?
C30 H30D 0.9900 . ?
C30 C31 1.516(3) . ?
C30 C31A 1.515(5) . ?
C33 H33A 0.9900 . ?
C33 H33B 0.9900 . ?
C33 H33C 0.9900 . ?
C33 H33D 0.9900 . ?
C33 C34 1.543(3) . ?
C33 C32 1.531(3) . ?
C33 C32A 1.528(5) . ?
C34 H34A 0.9900 . ?
C34 H34B 0.9900 . ?
C34 C35 1.530(3) . ?
C35 H35A 0.9900 . ?
C35 H35B 0.9900 . ?
C35 H35C 0.9900 . ?
C35 H35D 0.9900 . ?
C35 C31 1.549(3) . ?
C35 C31A 1.42(2) . ?
C16 H16A 0.9800 . ?
C16 H16B 0.9800 . ?
C16 H16C 0.9800 . ?
C17 H17A 0.9800 . ?
C17 H17B 0.9800 . ?
C17 H17C 0.9800 . ?
C31 H31 1.0000 . ?
C31 C32 1.525(3) . ?
C32 H32A 0.9900 . ?
C32 H32B 0.9900 . ?
C16A H16D 0.9800 . ?
C16A H16E 0.9800 . ?
C16A H16F 0.9800 . ?
C31A H31A 1.0000 . ?
C31A C32A 1.525(6) . ?
C32A H32C 0.9900 . ?
C32A H32D 0.9900 . ?
Mg2 N3 2.0106(14) . ?
Mg2 N4 2.0147(14) . ?
Mg2 C65 2.111(3) . ?
Mg2 C65A 2.112(4) . ?
N3 C36 1.332(2) . ?
N3 C41 1.4455(19) . ?
N4 C38 1.325(2) . ?
N4 C53 1.4413(19) . ?
C36 C37 1.404(2) . ?
C36 C39 1.507(2) . ?
C37 H37 0.9500 . ?
C37 C38 1.411(2) . ?
C38 C40 1.511(2) . ?
C39 H39A 0.9800 . ?
C39 H39B 0.9800 . ?
C39 H39C 0.9800 . ?
C40 H40A 0.9800 . ?
C40 H40B 0.9800 . ?
C40 H40C 0.9800 . ?
C41 C42 1.404(2) . ?
C41 C46 1.409(2) . ?
C42 C43 1.391(2) . ?
C42 C47 1.521(2) . ?
C43 H43 0.9500 . ?
C43 C44 1.377(3) . ?
C44 H44 0.9500 . ?
C44 C45 1.380(3) . ?
C45 H45 0.9500 . ?
C45 C46 1.392(2) . ?
C46 C50 1.522(3) . ?
C47 H47 1.0000 . ?
C47 C48 1.529(3) . ?
C47 C49 1.533(3) . ?
C48 H48A 0.9800 . ?
C48 H48B 0.9800 . ?
C48 H48C 0.9800 . ?
C49 H49A 0.9800 . ?
C49 H49B 0.9800 . ?
C49 H49C 0.9800 . ?
C50 H50 1.0000 . ?
C50 C51 1.526(3) . ?
C50 C52 1.526(3) . ?
C51 H51A 0.9800 . ?
C51 H51B 0.9800 . ?
C51 H51C 0.9800 . ?
C52 H52A 0.9800 . ?
C52 H52B 0.9800 . ?
C52 H52C 0.9800 . ?
C53 C54 1.398(2) . ?
C53 C58 1.409(2) . ?
C54 C55 1.394(3) . ?
C54 C59 1.524(3) . ?
C55 H55 0.9500 . ?
C55 C56 1.377(3) . ?
C56 H56 0.9500 . ?
C56 C57 1.379(3) . ?
C57 H57 0.9500 . ?
C57 C58 1.396(2) . ?
C58 C62 1.515(2) . ?
C59 H59 1.0000 . ?
C59 C60 1.526(3) . ?
C59 C61 1.522(3) . ?
C60 H60A 0.9800 . ?
C60 H60B 0.9800 . ?
C60 H60C 0.9800 . ?
C61 H61A 0.9800 . ?
C61 H61B 0.9800 . ?
C61 H61C 0.9800 . ?
C62 H62 1.0000 . ?
C62 C63 1.527(3) . ?
C62 C64 1.526(2) . ?
C63 H63A 0.9800 . ?
C63 H63B 0.9800 . ?
C63 H63C 0.9800 . ?
C64 H64A 0.9800 . ?
C64 H64B 0.9800 . ?
C64 H64C 0.9800 . ?
C67 H67A 0.9900 . ?
C67 H67B 0.9900 . ?
C67 H67C 0.9900 . ?
C67 H67D 0.9900 . ?
C67 C68 1.528(2) . ?
C67 C66 1.539(3) . ?
C67 C66A 1.544(5) . ?
C68 H68A 0.9900 . ?
C68 H68B 0.9900 . ?
C68 C69 1.545(3) . ?
C69 H69A 0.9900 . ?
C69 H69B 0.9900 . ?
C69 H69C 0.9900 . ?
C69 H69D 0.9900 . ?
C69 C70 1.518(3) . ?
C69 C70A 1.513(5) . ?
C65 H65A 0.9900 . ?
C65 H65B 0.9900 . ?
C65 C66 1.525(3) . ?
C66 H66 1.0000 . ?
C66 C70 1.531(3) . ?
C70 H70A 0.9900 . ?
C70 H70B 0.9900 . ?
C65A H65C 0.9900 . ?
C65A H65D 0.9900 . ?
C65A C66A 1.525(5) . ?
C66A H66A 1.0000 . ?
C66A C70A 1.529(5) . ?
C70A H70C 0.9900 . ?
C70A H70D 0.9900 . ?

loop_
_geom_angle_atom_site_label_1
_geom_angle_atom_site_label_2
_geom_angle_atom_site_label_3
_geom_angle
_geom_angle_site_symmetry_1
_geom_angle_site_symmetry_3
_geom_angle_publ_flag
N1 Mg1 C30 140.54(7) . . ?
N2 Mg1 N1 93.38(6) . . ?
N2 Mg1 C30 126.07(7) . . ?
C1 N1 Mg1 124.55(10) . . ?
C1 N1 C6 119.47(13) . . ?
C6 N1 Mg1 115.94(10) . . ?
C3 N2 Mg1 125.61(10) . . ?
C3 N2 C18 120.10(13) . . ?
C18 N2 Mg1 114.27(10) . . ?
N1 C1 C2 123.98(14) . . ?
N1 C1 C4 119.30(14) . . ?
C2 C1 C4 116.72(14) . . ?
C1 C2 H2 115.3 . . ?
C1 C2 C3 129.33(15) . . ?
C3 C2 H2 115.3 . . ?
N2 C3 C2 123.10(14) . . ?
N2 C3 C5 119.77(14) . . ?
C2 C3 C5 117.13(14) . . ?
C1 C4 H4A 109.5 . . ?
C1 C4 H4B 109.5 . . ?
C1 C4 H4C 109.5 . . ?
H4A C4 H4B 109.5 . . ?
H4A C4 H4C 109.5 . . ?
H4B C4 H4C 109.5 . . ?
C3 C5 H5A 109.5 . . ?
C3 C5 H5B 109.5 . . ?
C3 C5 H5C 109.5 . . ?
H5A C5 H5B 109.5 . . ?
H5A C5 H5C 109.5 . . ?
H5B C5 H5C 109.5 . . ?
C7 C6 N1 119.48(14) . . ?
C11 C6 N1 119.33(15) . . ?
C11 C6 C7 120.93(15) . . ?
C6 C7 C12 121.44(14) . . ?
C8 C7 C6 118.18(16) . . ?
C8 C7 C12 120.35(15) . . ?
C7 C8 H8 119.3 . . ?
C9 C8 C7 121.33(17) . . ?
C9 C8 H8 119.3 . . ?
C8 C9 H9 120.2 . . ?
C10 C9 C8 119.63(16) . . ?
C10 C9 H9 120.2 . . ?
C9 C10 H10 119.3 . . ?
C9 C10 C11 121.47(17) . . ?
C11 C10 H10 119.3 . . ?
C6 C11 C15 121.85(16) . . ?
C10 C11 C6 118.45(17) . . ?
C10 C11 C15 119.70(17) . . ?
C7 C12 H12 107.6 . . ?
C7 C12 C13 110.43(15) . . ?
C7 C12 C14 113.28(15) . . ?
C13 C12 H12 107.6 . . ?
C14 C12 H12 107.6 . . ?
C14 C12 C13 110.24(16) . . ?
C12 C13 H13A 109.5 . . ?
C12 C13 H13B 109.5 . . ?
C12 C13 H13C 109.5 . . ?
H13A C13 H13B 109.5 . . ?
H13A C13 H13C 109.5 . . ?
H13B C13 H13C 109.5 . . ?
C12 C14 H14A 109.5 . . ?
C12 C14 H14B 109.5 . . ?
C12 C14 H14C 109.5 . . ?
H14A C14 H14B 109.5 . . ?
H14A C14 H14C 109.5 . . ?
H14B C14 H14C 109.5 . . ?
C11 C15 H15 111.5 . . ?
C11 C15 H15A 101.5 . . ?
C11 C15 C16 107.7(2) . . ?
C11 C15 C17 111.97(18) . . ?
C16 C15 H15 111.5 . . ?
C17 C15 H15 111.5 . . ?
C17 C15 H15A 101.5 . . ?
C17 C15 C16 102.4(3) . . ?
C16A C15 C11 118.2(4) . . ?
C16A C15 H15A 101.5 . . ?
C16A C15 C17 118.1(4) . . ?
C19 C18 N2 119.24(14) . . ?
C19 C18 C23 121.24(15) . . ?
C23 C18 N2 119.11(14) . . ?
C18 C19 C24 121.57(15) . . ?
C20 C19 C18 118.34(16) . . ?
C20 C19 C24 120.09(16) . . ?
C19 C20 H20 119.5 . . ?
C21 C20 C19 121.10(17) . . ?
C21 C20 H20 119.5 . . ?
C20 C21 H21 120.1 . . ?
C20 C21 C22 119.78(16) . . ?
C22 C21 H21 120.1 . . ?
C21 C22 H22 119.3 . . ?
C21 C22 C23 121.45(16) . . ?
C23 C22 H22 119.3 . . ?
C18 C23 C27 121.36(14) . . ?
C22 C23 C18 118.06(16) . . ?
C22 C23 C27 120.57(15) . . ?
C19 C24 H24 107.6 . . ?
C19 C24 C26 110.78(17) . . ?
C25 C24 C19 112.20(15) . . ?
C25 C24 H24 107.6 . . ?
C25 C24 C26 110.98(18) . . ?
C26 C24 H24 107.6 . . ?
C24 C25 H25A 109.5 . . ?
C24 C25 H25B 109.5 . . ?
C24 C25 H25C 109.5 . . ?
H25A C25 H25B 109.5 . . ?
H25A C25 H25C 109.5 . . ?
H25B C25 H25C 109.5 . . ?
C24 C26 H26A 109.5 . . ?
C24 C26 H26B 109.5 . . ?
C24 C26 H26C 109.5 . . ?
H26A C26 H26B 109.5 . . ?
H26A C26 H26C 109.5 . . ?
H26B C26 H26C 109.5 . . ?
C23 C27 H27 107.5 . . ?
C23 C27 C28 111.13(16) . . ?
C23 C27 C29 112.80(14) . . ?
C28 C27 H27 107.5 . . ?
C29 C27 H27 107.5 . . ?
C29 C27 C28 110.14(15) . . ?
C27 C28 H28A 109.5 . . ?
C27 C28 H28B 109.5 . . ?
C27 C28 H28C 109.5 . . ?
H28A C28 H28B 109.5 . . ?
H28A C28 H28C 109.5 . . ?
H28B C28 H28C 109.5 . . ?
C27 C29 H29A 109.5 . . ?
C27 C29 H29B 109.5 . . ?
C27 C29 H29C 109.5 . . ?
H29A C29 H29B 109.5 . . ?
H29A C29 H29C 109.5 . . ?
H29B C29 H29C 109.5 . . ?
Mg1 C30 H30A 106.8 . . ?
Mg1 C30 H30B 106.8 . . ?
Mg1 C30 H30C 104.5 . . ?
Mg1 C30 H30D 104.5 . . ?
H30A C30 H30B 106.7 . . ?
H30C C30 H30D 105.7 . . ?
C31 C30 Mg1 121.94(16) . . ?
C31 C30 H30A 106.8 . . ?
C31 C30 H30B 106.8 . . ?
C31A C30 Mg1 131.0(9) . . ?
C31A C30 H30C 104.5 . . ?
C31A C30 H30D 104.5 . . ?
H33A C33 H33B 108.9 . . ?
H33C C33 H33D 108.4 . . ?
C34 C33 H33A 110.9 . . ?
C34 C33 H33B 110.9 . . ?
C34 C33 H33C 110.1 . . ?
C34 C33 H33D 110.1 . . ?
C32 C33 H33A 110.9 . . ?
C32 C33 H33B 110.9 . . ?
C32 C33 C34 104.23(16) . . ?
C32A C33 H33C 110.1 . . ?
C32A C33 H33D 110.1 . . ?
C32A C33 C34 108.2(8) . . ?
C33 C34 H34A 110.6 . . ?
C33 C34 H34B 110.6 . . ?
H34A C34 H34B 108.7 . . ?
C35 C34 C33 105.87(16) . . ?
C35 C34 H34A 110.6 . . ?
C35 C34 H34B 110.6 . . ?
C34 C35 H35A 110.3 . . ?
C34 C35 H35B 110.3 . . ?
C34 C35 H35C 110.5 . . ?
C34 C35 H35D 110.5 . . ?
C34 C35 C31 107.04(17) . . ?
H35A C35 H35B 108.6 . . ?
H35C C35 H35D 108.6 . . ?
C31 C35 H35A 110.3 . . ?
C31 C35 H35B 110.3 . . ?
C31A C35 C34 106.4(6) . . ?
C31A C35 H35C 110.5 . . ?
C31A C35 H35D 110.5 . . ?
C15 C16 H16A 109.5 . . ?
C15 C16 H16B 109.5 . . ?
C15 C16 H16C 109.5 . . ?
H16A C16 H16B 109.5 . . ?
H16A C16 H16C 109.5 . . ?
H16B C16 H16C 109.5 . . ?
C15 C17 H17A 109.5 . . ?
C15 C17 H17B 109.5 . . ?
C15 C17 H17C 109.5 . . ?
H17A C17 H17B 109.5 . . ?
H17A C17 H17C 109.5 . . ?
H17B C17 H17C 109.5 . . ?
C30 C31 C35 115.9(2) . . ?
C30 C31 H31 108.2 . . ?
C30 C31 C32 114.92(19) . . ?
C35 C31 H31 108.2 . . ?
C32 C31 C35 101.04(19) . . ?
C32 C31 H31 108.2 . . ?
C33 C32 H32A 110.8 . . ?
C33 C32 H32B 110.8 . . ?
C31 C32 C33 104.67(17) . . ?
C31 C32 H32A 110.8 . . ?
C31 C32 H32B 110.8 . . ?
H32A C32 H32B 108.9 . . ?
C15 C16A H16D 109.5 . . ?
C15 C16A H16E 109.5 . . ?
C15 C16A H16F 109.5 . . ?
H16D C16A H16E 109.5 . . ?
H16D C16A H16F 109.5 . . ?
H16E C16A H16F 109.5 . . ?
C30 C31A H31A 97.7 . . ?
C30 C31A C32A 118.5(12) . . ?
C35 C31A C30 124.3(17) . . ?
C35 C31A H31A 97.7 . . ?
C35 C31A C32A 111.8(9) . . ?
C32A C31A H31A 97.7 . . ?
C33 C32A H32C 111.4 . . ?
C33 C32A H32D 111.4 . . ?
C31A C32A C33 101.9(6) . . ?
C31A C32A H32C 111.4 . . ?
C31A C32A H32D 111.4 . . ?
H32C C32A H32D 109.2 . . ?
N3 Mg2 N4 93.27(6) . . ?
N3 Mg2 C65 140.43(12) . . ?
N3 Mg2 C65A 138.3(3) . . ?
N4 Mg2 C65 125.15(11) . . ?
N4 Mg2 C65A 127.6(3) . . ?
C36 N3 Mg2 124.88(11) . . ?
C36 N3 C41 119.59(13) . . ?
C41 N3 Mg2 115.49(10) . . ?
C38 N4 Mg2 125.28(11) . . ?
C38 N4 C53 120.26(13) . . ?
C53 N4 Mg2 114.41(10) . . ?
N3 C36 C37 123.88(14) . . ?
N3 C36 C39 119.51(14) . . ?
C37 C36 C39 116.61(15) . . ?
C36 C37 H37 115.4 . . ?
C36 C37 C38 129.24(16) . . ?
C38 C37 H37 115.4 . . ?
N4 C38 C37 123.43(15) . . ?
N4 C38 C40 119.78(14) . . ?
C37 C38 C40 116.79(14) . . ?
C36 C39 H39A 109.5 . . ?
C36 C39 H39B 109.5 . . ?
C36 C39 H39C 109.5 . . ?
H39A C39 H39B 109.5 . . ?
H39A C39 H39C 109.5 . . ?
H39B C39 H39C 109.5 . . ?
C38 C40 H40A 109.5 . . ?
C38 C40 H40B 109.5 . . ?
C38 C40 H40C 109.5 . . ?
H40A C40 H40B 109.5 . . ?
H40A C40 H40C 109.5 . . ?
H40B C40 H40C 109.5 . . ?
C42 C41 N3 119.83(15) . . ?
C42 C41 C46 121.20(15) . . ?
C46 C41 N3 118.77(15) . . ?
C41 C42 C47 121.04(15) . . ?
C43 C42 C41 118.25(16) . . ?
C43 C42 C47 120.68(16) . . ?
C42 C43 H43 119.4 . . ?
C44 C43 C42 121.25(17) . . ?
C44 C43 H43 119.4 . . ?
C43 C44 H44 120.0 . . ?
C43 C44 C45 120.04(17) . . ?
C45 C44 H44 120.0 . . ?
C44 C45 H45 119.4 . . ?
C44 C45 C46 121.28(17) . . ?
C46 C45 H45 119.4 . . ?
C41 C46 C50 121.18(16) . . ?
C45 C46 C41 117.97(17) . . ?
C45 C46 C50 120.85(16) . . ?
C42 C47 H47 107.5 . . ?
C42 C47 C48 110.82(16) . . ?
C42 C47 C49 112.67(16) . . ?
C48 C47 H47 107.5 . . ?
C48 C47 C49 110.50(16) . . ?
C49 C47 H47 107.5 . . ?
C47 C48 H48A 109.5 . . ?
C47 C48 H48B 109.5 . . ?
C47 C48 H48C 109.5 . . ?
H48A C48 H48B 109.5 . . ?
H48A C48 H48C 109.5 . . ?
H48B C48 H48C 109.5 . . ?
C47 C49 H49A 109.5 . . ?
C47 C49 H49B 109.5 . . ?
C47 C49 H49C 109.5 . . ?
H49A C49 H49B 109.5 . . ?
H49A C49 H49C 109.5 . . ?
H49B C49 H49C 109.5 . . ?
C46 C50 H50 107.6 . . ?
C46 C50 C51 111.77(18) . . ?
C46 C50 C52 113.25(16) . . ?
C51 C50 H50 107.6 . . ?
C52 C50 H50 107.6 . . ?
C52 C50 C51 108.73(17) . . ?
C50 C51 H51A 109.5 . . ?
C50 C51 H51B 109.5 . . ?
C50 C51 H51C 109.5 . . ?
H51A C51 H51B 109.5 . . ?
H51A C51 H51C 109.5 . . ?
H51B C51 H51C 109.5 . . ?
C50 C52 H52A 109.5 . . ?
C50 C52 H52B 109.5 . . ?
C50 C52 H52C 109.5 . . ?
H52A C52 H52B 109.5 . . ?
H52A C52 H52C 109.5 . . ?
H52B C52 H52C 109.5 . . ?
C54 C53 N4 119.68(15) . . ?
C54 C53 C58 120.87(15) . . ?
C58 C53 N4 119.12(15) . . ?
C53 C54 C59 121.87(16) . . ?
C55 C54 C53 118.60(17) . . ?
C55 C54 C59 119.52(17) . . ?
C54 C55 H55 119.4 . . ?
C56 C55 C54 121.19(18) . . ?
C56 C55 H55 119.4 . . ?
C55 C56 H56 120.0 . . ?
C55 C56 C57 119.92(17) . . ?
C57 C56 H56 120.0 . . ?
C56 C57 H57 119.4 . . ?
C56 C57 C58 121.17(17) . . ?
C58 C57 H57 119.4 . . ?
C53 C58 C62 121.23(14) . . ?
C57 C58 C53 118.23(16) . . ?
C57 C58 C62 120.53(16) . . ?
C54 C59 H59 107.9 . . ?
C54 C59 C60 111.56(19) . . ?
C60 C59 H59 107.9 . . ?
C61 C59 C54 111.26(18) . . ?
C61 C59 H59 107.9 . . ?
C61 C59 C60 110.3(2) . . ?
C59 C60 H60A 109.5 . . ?
C59 C60 H60B 109.5 . . ?
C59 C60 H60C 109.5 . . ?
H60A C60 H60B 109.5 . . ?
H60A C60 H60C 109.5 . . ?
H60B C60 H60C 109.5 . . ?
C59 C61 H61A 109.5 . . ?
C59 C61 H61B 109.5 . . ?
C59 C61 H61C 109.5 . . ?
H61A C61 H61B 109.5 . . ?
H61A C61 H61C 109.5 . . ?
H61B C61 H61C 109.5 . . ?
C58 C62 H62 107.5 . . ?
C58 C62 C63 111.21(15) . . ?
C58 C62 C64 113.36(15) . . ?
C63 C62 H62 107.5 . . ?
C64 C62 H62 107.5 . . ?
C64 C62 C63 109.57(16) . . ?
C62 C63 H63A 109.5 . . ?
C62 C63 H63B 109.5 . . ?
C62 C63 H63C 109.5 . . ?
H63A C63 H63B 109.5 . . ?
H63A C63 H63C 109.5 . . ?
H63B C63 H63C 109.5 . . ?
C62 C64 H64A 109.5 . . ?
C62 C64 H64B 109.5 . . ?
C62 C64 H64C 109.5 . . ?
H64A C64 H64B 109.5 . . ?
H64A C64 H64C 109.5 . . ?
H64B C64 H64C 109.5 . . ?
H67A C67 H67B 108.7 . . ?
H67C C67 H67D 108.4 . . ?
C68 C67 H67A 110.5 . . ?
C68 C67 H67B 110.5 . . ?
C68 C67 H67C 110.0 . . ?
C68 C67 H67D 110.0 . . ?
C68 C67 C66 106.16(16) . . ?
C68 C67 C66A 108.3(3) . . ?
C66 C67 H67A 110.5 . . ?
C66 C67 H67B 110.5 . . ?
C66A C67 H67C 110.0 . . ?
C66A C67 H67D 110.0 . . ?
C67 C68 H68A 110.7 . . ?
C67 C68 H68B 110.7 . . ?
C67 C68 C69 105.42(15) . . ?
H68A C68 H68B 108.8 . . ?
C69 C68 H68A 110.7 . . ?
C69 C68 H68B 110.7 . . ?
C68 C69 H69A 110.6 . . ?
C68 C69 H69B 110.6 . . ?
C68 C69 H69C 111.0 . . ?
C68 C69 H69D 111.0 . . ?
H69A C69 H69B 108.7 . . ?
H69C C69 H69D 109.0 . . ?
C70 C69 C68 105.88(19) . . ?
C70 C69 H69A 110.6 . . ?
C70 C69 H69B 110.6 . . ?
C70A C69 C68 103.7(4) . . ?
C70A C69 H69C 111.0 . . ?
C70A C69 H69D 111.0 . . ?
Mg2 C65 H65A 106.6 . . ?
Mg2 C65 H65B 106.6 . . ?
H65A C65 H65B 106.5 . . ?
C66 C65 Mg2 123.1(2) . . ?
C66 C65 H65A 106.6 . . ?
C66 C65 H65B 106.6 . . ?
C67 C66 H66 108.7 . . ?
C65 C66 C67 114.63(19) . . ?
C65 C66 H66 108.7 . . ?
C65 C66 C70 114.9(2) . . ?
C70 C66 C67 100.9(2) . . ?
C70 C66 H66 108.7 . . ?
C69 C70 C66 106.0(2) . . ?
C69 C70 H70A 110.5 . . ?
C69 C70 H70B 110.5 . . ?
C66 C70 H70A 110.5 . . ?
C66 C70 H70B 110.5 . . ?
H70A C70 H70B 108.7 . . ?
Mg2 C65A H65C 107.1 . . ?
Mg2 C65A H65D 107.1 . . ?
H65C C65A H65D 106.8 . . ?
C66A C65A Mg2 121.0(4) . . ?
C66A C65A H65C 107.1 . . ?
C66A C65A H65D 107.1 . . ?
C67 C66A H66A 107.9 . . ?
C65A C66A C67 116.3(4) . . ?
C65A C66A H66A 107.9 . . ?
C65A C66A C70A 114.4(7) . . ?
C70A C66A C67 102.0(5) . . ?
C70A C66A H66A 107.9 . . ?
C69 C70A C66A 105.6(5) . . ?
C69 C70A H70C 110.6 . . ?
C69 C70A H70D 110.6 . . ?
C66A C70A H70C 110.6 . . ?
C66A C70A H70D 110.6 . . ?
H70C C70A H70D 108.7 . . ?

_iucr_refine_instructions_details 
;
TITL s19msh4
CELL 1.54184 19.053 20.7671 17.0951 90 103.403 90
ZERR 8 0.0003 0.0002 0.0002 0 0.001 0
LATT 1
SYMM -X,0.5+Y,0.5-Z
SFAC C H Mg N
UNIT 280 416 8 16
SADI 0.005 C31 C30 C31A C30
SADI 0.005 C32A C31A C32 C31
SADI 0.005 C33 C32 C33 C32A
SADI 0.005 Mg2 C65 Mg2 C65A
SADI 0.005 C66 C65 C66A C65A
SADI 0.005 C70 C66 C70A C66A
SADI 0.005 C16A C15 C16 C15 C17 C15
SADI 0.005 C70 C69 C70A C69
SADI 0.005 C70A C66A C70 C66
SADI 0.005 C66A C65A C66 C65
SADI 0.005 C67 C66A C67 C66
SIMU 0.02 0.01 2 C16A C16
SIMU 0.02 0.01 2 C31 C31A
EADP C32A C32
EADP C66A C66
 
L.S. 20
PLAN  5
TEMP -123
GRID
BOND $H
fmap 2
acta
MERG 2
OMIT -13 21 6
REM <olex2.extras>
REM <HklSrc "%.\\s19msh4.hkl">
REM </olex2.extras>
 
WGHT    0.069600    0.624100
FVAR       0.17764   0.92599
MG1   3    0.367468    0.718252    0.257083    11.00000    0.03110    0.01776 =
         0.03792   -0.00045    0.01648   -0.00139
N1    4    0.422415    0.791307    0.221980    11.00000    0.02669    0.01684 =
         0.02650    0.00072    0.00721   -0.00038
N2    4    0.422527    0.650600    0.212041    11.00000    0.02874    0.01602 =
         0.02561    0.00135    0.00717    0.00015
C1    1    0.476148    0.784033    0.184617    11.00000    0.02544    0.02079 =
         0.02248    0.00324    0.00368   -0.00215
C2    1    0.501326    0.724032    0.164736    11.00000    0.02822    0.02303 =
         0.02545    0.00201    0.00955   -0.00034
AFIX  43
H2    2    0.541005    0.725690    0.139865    11.00000   -1.20000
AFIX   0
C3    1    0.476145    0.661580    0.176400    11.00000    0.02682    0.02134 =
         0.02166    0.00066    0.00499    0.00191
C4    1    0.513327    0.842934    0.161887    11.00000    0.03613    0.02230 =
         0.04092    0.00525    0.01550   -0.00150
AFIX 137
H4A   2    0.478408    0.869089    0.123821    11.00000   -1.50000
H4B   2    0.552371    0.829641    0.136849    11.00000   -1.50000
H4C   2    0.533351    0.868328    0.210227    11.00000   -1.50000
AFIX   0
C5    1    0.512932    0.605850    0.145971    11.00000    0.03877    0.02387 =
         0.03451   -0.00013    0.01513    0.00325
AFIX 137
H5A   2    0.531446    0.575920    0.190268    11.00000   -1.50000
H5B   2    0.553040    0.621922    0.124486    11.00000   -1.50000
H5C   2    0.478235    0.583462    0.103368    11.00000   -1.50000
AFIX   0
C6    1    0.398699    0.855355    0.236566    11.00000    0.02877    0.01586 =
         0.03322    0.00179    0.01160   -0.00204
C7    1    0.429602    0.886412    0.309359    11.00000    0.02834    0.02331 =
         0.03436    0.00038    0.01370   -0.00129
C8    1    0.401178    0.945859    0.324852    11.00000    0.03720    0.02444 =
         0.04174   -0.00637    0.01714   -0.00303
AFIX  43
H8    2    0.421310    0.967493    0.373883    11.00000   -1.20000
AFIX   0
C9    1    0.344556    0.973706    0.270449    11.00000    0.04086    0.02037 =
         0.05886   -0.00009    0.02413    0.00543
AFIX  43
H9    2    0.325977    1.014177    0.281937    11.00000   -1.20000
AFIX   0
C10   1    0.315046    0.942545    0.199326    11.00000    0.03292    0.02814 =
         0.05191    0.01008    0.01046    0.00784
AFIX  43
H10   2    0.276275    0.962139    0.161838    11.00000   -1.20000
AFIX   0
C11   1    0.340741    0.883011    0.181148    11.00000    0.03348    0.02405 =
         0.03974    0.00386    0.00500    0.00088
C12   1    0.490752    0.855909    0.371157    11.00000    0.03532    0.03126 =
         0.03065   -0.00597    0.00646    0.00186
AFIX  13
H12   2    0.516012    0.825061    0.342081    11.00000   -1.20000
AFIX   0
C13   1    0.460926    0.817167    0.432532    11.00000    0.05984    0.04528 =
         0.03625    0.00531    0.00386   -0.00555
AFIX 137
H13A  2    0.436711    0.846328    0.462913    11.00000   -1.50000
H13B  2    0.500672    0.795199    0.469582    11.00000   -1.50000
H13C  2    0.426317    0.785195    0.404358    11.00000   -1.50000
AFIX   0
C14   1    0.546642    0.904663    0.414182    11.00000    0.03902    0.05289 =
         0.04796   -0.01210    0.00532   -0.00635
AFIX 137
H14A  2    0.563810    0.930354    0.374279    11.00000   -1.50000
H14B  2    0.587399    0.881784    0.448404    11.00000   -1.50000
H14C  2    0.524548    0.933104    0.447445    11.00000   -1.50000
AFIX   0
C15   1    0.305695    0.849822    0.102796    11.00000    0.05233    0.03726 =
         0.05342   -0.00190   -0.01540    0.00701
PART 1
AFIX  13
H15   2    0.328497    0.807089    0.097926    10.60000   -1.20000
AFIX  13
PART 0
PART 2
H15A  2    0.343078    0.817091    0.098376    10.40000   -1.20000
AFIX   0
PART 0
C18   1    0.397861    0.585747    0.219225    11.00000    0.02843    0.01574 =
         0.02984   -0.00098    0.01111    0.00094
C19   1    0.340936    0.561276    0.159305    11.00000    0.03253    0.02226 =
         0.03237   -0.00106    0.00747    0.00099
C20   1    0.311503    0.501765    0.172390    11.00000    0.03326    0.02872 =
         0.04415   -0.00384    0.00633   -0.00689
AFIX  43
H20   2    0.273233    0.484295    0.132233    11.00000   -1.20000
AFIX   0
C21   1    0.337090    0.467904    0.242698    11.00000    0.03969    0.02007 =
         0.05151    0.00250    0.01724   -0.00478
AFIX  43
H21   2    0.315836    0.427901    0.251196    11.00000   -1.20000
AFIX   0
C22   1    0.393746    0.492392    0.300707    11.00000    0.03525    0.02176 =
         0.03988    0.00603    0.01449    0.00221
AFIX  43
H22   2    0.411326    0.468616    0.348730    11.00000   -1.20000
AFIX   0
C23   1    0.425629    0.551168    0.290295    11.00000    0.02941    0.01987 =
         0.03025    0.00069    0.01101    0.00172
C24   1    0.310880    0.598252    0.081770    11.00000    0.03975    0.03062 =
         0.03309    0.00112    0.00024   -0.00305
AFIX  13
H24   2    0.343739    0.635545    0.080245    11.00000   -1.20000
AFIX   0
C25   1    0.309121    0.557515    0.007399    11.00000    0.07949    0.04627 =
         0.03383   -0.00108    0.00752   -0.00576
AFIX 137
H25A  2    0.357045    0.539136    0.010386    11.00000   -1.50000
H25B  2    0.295235    0.584497   -0.040746    11.00000   -1.50000
H25C  2    0.273950    0.522666    0.004638    11.00000   -1.50000
AFIX   0
C26   1    0.236258    0.625367    0.081000    11.00000    0.05843    0.08662 =
         0.05167    0.01691    0.00496    0.02992
AFIX 137
H26A  2    0.202545    0.589822    0.081556    11.00000   -1.50000
H26B  2    0.219280    0.651260    0.032363    11.00000   -1.50000
H26C  2    0.239040    0.652428    0.128587    11.00000   -1.50000
AFIX   0
C27   1    0.488144    0.577009    0.354665    11.00000    0.03542    0.02474 =
         0.02922    0.00465    0.00647   -0.00092
AFIX  13
H27   2    0.512272    0.611391    0.329386    11.00000   -1.20000
AFIX   0
C28   1    0.461409    0.607947    0.423367    11.00000    0.06003    0.05546 =
         0.03836   -0.01065    0.00713    0.01185
AFIX 137
H28A  2    0.427703    0.642819    0.402154    11.00000   -1.50000
H28B  2    0.502543    0.625404    0.463110    11.00000   -1.50000
H28C  2    0.436814    0.575486    0.448953    11.00000   -1.50000
AFIX   0
C29   1    0.544599    0.525806    0.387394    11.00000    0.03694    0.04038 =
         0.04717    0.00749    0.00270    0.00563
AFIX 137
H29A  2    0.523199    0.492461    0.415139    11.00000   -1.50000
H29B  2    0.585416    0.545668    0.425249    11.00000   -1.50000
H29C  2    0.561493    0.506356    0.342844    11.00000   -1.50000
AFIX   0
C30   1    0.285627    0.701456    0.318290    11.00000    0.04127    0.02888 =
         0.06090    0.00378    0.02933   -0.00115
PART 1
AFIX  23
H30A  2    0.267361    0.657359    0.303979    21.00000   -1.20000
H30B  2    0.308956    0.700864    0.376408    21.00000   -1.20000
AFIX  23
PART 0
PART 2
H30C  2    0.257298    0.665450    0.288671   -21.00000   -1.20000
H30D  2    0.311072    0.683283    0.370748   -21.00000   -1.20000
AFIX   0
PART 0
C33   1    0.163010    0.842655    0.338842    11.00000    0.03337    0.03885 =
         0.05416   -0.00448    0.00778    0.00572
PART 1
AFIX  23
H33A  2    0.137621    0.857978    0.284854    21.00000   -1.20000
H33B  2    0.168378    0.879064    0.377155    21.00000   -1.20000
AFIX  23
PART 0
PART 2
H33C  2    0.129916    0.868129    0.296996   -21.00000   -1.20000
H33D  2    0.183093    0.871381    0.384796   -21.00000   -1.20000
AFIX   0
PART 0
C34   1    0.121821    0.786387    0.366610    11.00000    0.03095    0.05146 =
         0.04345   -0.00411    0.01143    0.00242
AFIX  23
H34A  2    0.120253    0.791803    0.423716    11.00000   -1.20000
H34B  2    0.071756    0.784220    0.333663    11.00000   -1.20000
AFIX   0
C35   1    0.163498    0.725382    0.355538    11.00000    0.03605    0.04605 =
         0.06004    0.01096    0.02445    0.00488
PART 1
AFIX  23
H35A  2    0.130270    0.692544    0.325400    21.00000   -1.20000
H35B  2    0.187621    0.707193    0.408476    21.00000   -1.20000
AFIX  23
PART 0
PART 2
H35C  2    0.172958    0.698984    0.405100   -21.00000   -1.20000
H35D  2    0.135565    0.699232    0.310539   -21.00000   -1.20000
AFIX   0
PART 0
PART 1
C16   1    0.224190    0.842845    0.099878    10.60000    0.08666    0.08742 =
         0.03688    0.00262    0.00627   -0.06235
AFIX 137
H16A  2    0.218005    0.824905    0.150877    10.60000   -1.50000
H16B  2    0.201944    0.813996    0.055707    10.60000   -1.50000
H16C  2    0.201054    0.885219    0.091205    10.60000   -1.50000
AFIX   0
PART 0
C17   1    0.305453    0.892183    0.030432    11.00000    0.11006    0.09183 =
         0.04561   -0.00792    0.03115   -0.02688
AFIX 137
H17A  2    0.269933    0.926722    0.027804    11.00000   -1.50000
H17B  2    0.292796    0.866216   -0.018695    11.00000   -1.50000
H17C  2    0.353472    0.910976    0.035443    11.00000   -1.50000
AFIX   0
PART 1
C31   1    0.220212    0.744934    0.307986    10.90000    0.03051    0.03168 =
         0.03317    0.00192    0.01356   -0.00175
AFIX  13
H31   2    0.195789    0.746217    0.249539    10.90000   -1.20000
AFIX   0
C32   1    0.236590    0.813977    0.336896    10.90000    0.03277    0.03496 =
         0.04386   -0.00247    0.01089    0.00039
AFIX  23
H32A  2    0.259248    0.838225    0.299361    10.90000   -1.20000
H32B  2    0.269346    0.814731    0.391093    10.90000   -1.20000
AFIX   0
PART 0
PART 2
C16A  1    0.240448    0.807583    0.100940    10.40000    0.13198    0.05611 =
         0.05487    0.01598   -0.00804   -0.07176
AFIX 137
H16D  2    0.250864    0.777982    0.146825    10.40000   -1.50000
H16E  2    0.229255    0.782802    0.050797    10.40000   -1.50000
H16F  2    0.199042    0.834658    0.104000    10.40000   -1.50000
AFIX   0
C31A  1    0.229565    0.746238    0.338493    10.10000    0.06643    0.03350 =
         0.02950    0.00226    0.02829    0.00501
AFIX  13
H31A  2    0.255629    0.756754    0.394826    10.10000   -1.20000
AFIX   0
C32A  1    0.223936    0.814556    0.304983    10.10000    0.03277    0.03496 =
         0.04386   -0.00247    0.01089    0.00039
AFIX  23
H32C  2    0.211297    0.814516    0.245451    10.10000   -1.20000
H32D  2    0.269497    0.838641    0.324350    10.10000   -1.20000
AFIX   0
 
PART 0
MG2   3    0.135495    0.286934    0.255275    11.00000    0.03227    0.01954 =
         0.04201    0.00364    0.01875    0.00186
N3    4    0.078947    0.215049    0.290148    11.00000    0.02750    0.02000 =
         0.02840    0.00204    0.00698    0.00047
N4    4    0.076477    0.355918    0.292679    11.00000    0.02885    0.01883 =
         0.02837    0.00180    0.00867   -0.00024
C36   1    0.023258    0.223055    0.324015    11.00000    0.02744    0.02583 =
         0.02291    0.00380    0.00423   -0.00098
C37   1   -0.003150    0.283461    0.340497    11.00000    0.02756    0.02642 =
         0.02671    0.00227    0.00948    0.00023
AFIX  43
H37   2   -0.043634    0.282410    0.364097    11.00000   -1.20000
AFIX   0
C38   1    0.021866    0.345501    0.327008    11.00000    0.02653    0.02438 =
         0.02353    0.00129    0.00579    0.00225
C39   1   -0.015335    0.164853    0.346064    11.00000    0.03829    0.02614 =
         0.04061    0.00436    0.01483   -0.00428
AFIX 137
H39A  2   -0.033796    0.138804    0.297886    11.00000   -1.50000
H39B  2   -0.055632    0.178823    0.368662    11.00000   -1.50000
H39C  2    0.018334    0.139091    0.385980    11.00000   -1.50000
AFIX   0
C40   1   -0.017185    0.401911    0.353348    11.00000    0.03592    0.02778 =
         0.03960   -0.00321    0.01557    0.00040
AFIX 137
H40A  2    0.016465    0.426482    0.394667    11.00000   -1.50000
H40B  2   -0.057048    0.386059    0.375418    11.00000   -1.50000
H40C  2   -0.036296    0.429771    0.307039    11.00000   -1.50000
AFIX   0
C41   1    0.104006    0.150759    0.278957    11.00000    0.02628    0.01820 =
         0.03577    0.00341    0.01140   -0.00080
C42   1    0.078848    0.119059    0.205256    11.00000    0.03042    0.02493 =
         0.03459    0.00059    0.01242   -0.00123
C43   1    0.109440    0.060019    0.193727    11.00000    0.03581    0.02842 =
         0.04083   -0.00336    0.01541   -0.00063
AFIX  43
H43   2    0.093279    0.038033    0.144079    11.00000   -1.20000
AFIX   0
C44   1    0.162689    0.032848    0.252897    11.00000    0.03818    0.02495 =
         0.05818    0.00290    0.02271    0.00465
AFIX  43
H44   2    0.183083   -0.007409    0.243753    11.00000   -1.20000
AFIX   0
C45   1    0.186465    0.064059    0.325500    11.00000    0.03191    0.02885 =
         0.04981    0.00898    0.00892    0.00578
AFIX  43
H45   2    0.222996    0.044740    0.366064    11.00000   -1.20000
AFIX   0
C46   1    0.157954    0.123299    0.340442    11.00000    0.03110    0.02536 =
         0.03965    0.00534    0.00836   -0.00180
C47   1    0.021331    0.149288    0.138593    11.00000    0.03975    0.03519 =
         0.03159   -0.00325    0.00732    0.00694
AFIX  13
H47   2   -0.005576    0.181360    0.164090    11.00000   -1.20000
AFIX   0
C48   1    0.055759    0.185724    0.079298    11.00000    0.06744    0.04829 =
         0.04144    0.01033    0.01073    0.00220
AFIX 137
H48A  2    0.088539    0.218722    0.108173    11.00000   -1.50000
H48B  2    0.017928    0.206283    0.038216    11.00000   -1.50000
H48C  2    0.082874    0.155517    0.053508    11.00000   -1.50000
AFIX   0
C49   1   -0.033512    0.099981    0.094181    11.00000    0.04332    0.05580 =
         0.04503   -0.01143    0.00294    0.00055
AFIX 137
H49A  2   -0.009398    0.069839    0.064886    11.00000   -1.50000
H49B  2   -0.072195    0.122372    0.056123    11.00000   -1.50000
H49C  2   -0.054011    0.076205    0.133136    11.00000   -1.50000
AFIX   0
C50   1    0.184387    0.157197    0.420849    11.00000    0.04353    0.03523 =
         0.04213    0.00335   -0.00235    0.00486
AFIX  13
H50   2    0.144063    0.184768    0.430146    11.00000   -1.20000
AFIX   0
C51   1    0.248457    0.201181    0.420506    11.00000    0.08858    0.06630 =
         0.04708    0.01271   -0.00846   -0.03743
AFIX 137
H51A  2    0.289463    0.175243    0.413296    11.00000   -1.50000
H51B  2    0.261809    0.224396    0.471720    11.00000   -1.50000
H51C  2    0.235251    0.232154    0.376283    11.00000   -1.50000
AFIX   0
C52   1    0.205108    0.110794    0.491637    11.00000    0.05824    0.05353 =
         0.04414    0.00905    0.01146   -0.00312
AFIX 137
H52A  2    0.167015    0.078498    0.488238    11.00000   -1.50000
H52B  2    0.211082    0.134781    0.542121    11.00000   -1.50000
H52C  2    0.250537    0.089293    0.490024    11.00000   -1.50000
AFIX   0
C53   1    0.099913    0.420707    0.282347    11.00000    0.02953    0.01798 =
         0.03302   -0.00057    0.01294    0.00135
C54   1    0.155521    0.447990    0.340956    11.00000    0.03542    0.02951 =
         0.03755   -0.00332    0.00955   -0.00230
C55   1    0.182797    0.507745    0.325503    11.00000    0.03911    0.03495 =
         0.05367   -0.00985    0.01137   -0.01114
AFIX  43
H55   2    0.220202    0.527013    0.365095    11.00000   -1.20000
AFIX   0
C56   1    0.156505    0.539339    0.253901    11.00000    0.04380    0.02303 =
         0.06408    0.00108    0.02301   -0.00728
AFIX  43
H56   2    0.176284    0.579705    0.244051    11.00000   -1.20000
AFIX   0
C57   1    0.101413    0.512316    0.196484    11.00000    0.03882    0.02327 =
         0.04774    0.00812    0.01739    0.00342
AFIX  43
H57   2    0.083507    0.534453    0.147270    11.00000   -1.20000
AFIX   0
C58   1    0.071503    0.453010    0.209413    11.00000    0.02960    0.02085 =
         0.03637    0.00192    0.01377    0.00260
C59   1    0.187362    0.413905    0.420221    11.00000    0.04259    0.05116 =
         0.03742   -0.00042   -0.00001   -0.00705
AFIX  13
H59   2    0.162328    0.371506    0.419433    11.00000   -1.20000
AFIX   0
C60   1    0.174764    0.452214    0.491898    11.00000    0.07190    0.08912 =
         0.04282   -0.00711    0.01459   -0.01037
AFIX 137
H60A  2    0.198635    0.494180    0.493882    11.00000   -1.50000
H60B  2    0.194711    0.428501    0.541647    11.00000   -1.50000
H60C  2    0.122854    0.458565    0.486199    11.00000   -1.50000
AFIX   0
C61   1    0.267502    0.400733    0.429898    11.00000    0.05778    0.11372 =
         0.04836    0.01451    0.00280    0.02368
AFIX 137
H61A  2    0.274629    0.374354    0.384838    11.00000   -1.50000
H61B  2    0.286176    0.377734    0.480503    11.00000   -1.50000
H61C  2    0.293302    0.441629    0.430585    11.00000   -1.50000
AFIX   0
C62   1    0.010858    0.424041    0.145817    11.00000    0.03484    0.02993 =
         0.03210    0.00720    0.00807    0.00154
AFIX  13
H62   2   -0.015206    0.392681    0.173319    11.00000   -1.20000
AFIX   0
C63   1    0.040188    0.386698    0.083306    11.00000    0.05502    0.05207 =
         0.04005   -0.00869    0.00777    0.00678
AFIX 137
H63A  2    0.066582    0.416115    0.055621    11.00000   -1.50000
H63B  2    0.000012    0.367259    0.044092    11.00000   -1.50000
H63C  2    0.072789    0.352760    0.110092    11.00000   -1.50000
AFIX   0
C64   1   -0.044122    0.473660    0.103671    11.00000    0.03923    0.04821 =
         0.04941    0.01409    0.00799    0.00929
AFIX 137
H64A  2   -0.062826    0.497628    0.143866    11.00000   -1.50000
H64B  2   -0.083995    0.451649    0.066864    11.00000   -1.50000
H64C  2   -0.020857    0.503572    0.073216    11.00000   -1.50000
AFIX   0
C67   1    0.337319    0.272915    0.153069    11.00000    0.02426    0.03928 =
         0.04107    0.00242    0.01108   -0.00081
PART 1
AFIX  23
H67A  2    0.330891    0.304531    0.108629    10.75000   -1.20000
H67B  2    0.368572    0.292249    0.201812    10.75000   -1.20000
AFIX  23
PART 0
PART 2
H67C  2    0.315037    0.297489    0.103966    10.25000   -1.20000
H67D  2    0.374958    0.300115    0.187220    10.25000   -1.20000
AFIX   0
PART 0
C68   1    0.370836    0.210803    0.130446    11.00000    0.03760    0.04482 =
         0.04946    0.00199    0.01793    0.00543
AFIX  23
H68A  2    0.423495    0.210206    0.153734    11.00000   -1.20000
H68B  2    0.362244    0.206613    0.071296    11.00000   -1.20000
AFIX   0
C69   1    0.333178    0.155801    0.165797    11.00000    0.04079    0.03838 =
         0.05186   -0.00207    0.01449    0.00391
PART 1
AFIX  23
H69A  2    0.306181    0.127649    0.122388    10.75000   -1.20000
H69B  2    0.369079    0.129362    0.203483    10.75000   -1.20000
AFIX  23
PART 0
PART 2
H69C  2    0.325257    0.117998    0.129530    10.25000   -1.20000
H69D  2    0.362094    0.142401    0.219158    10.25000   -1.20000
AFIX   0
PART 0
PART 1
C65   1    0.232131    0.302785    0.217790    10.75000    0.03158    0.02927 =
         0.03891    0.00180    0.01284   -0.00183
AFIX  23
H65A  2    0.225373    0.343218    0.186255    10.75000   -1.20000
H65B  2    0.269975    0.311527    0.267033    10.75000   -1.20000
AFIX   0
C66   1    0.263786    0.253853    0.168961    10.75000    0.02305    0.03206 =
         0.03143   -0.00182    0.00520   -0.00352
AFIX  13
H66   2    0.228763    0.247183    0.116160    10.75000   -1.20000
AFIX   0
C70   1    0.282043    0.188320    0.209620    10.75000    0.03854    0.03072 =
         0.05030    0.00077    0.01718    0.00107
AFIX  23
H70A  2    0.305448    0.193884    0.267282    10.75000   -1.20000
H70B  2    0.237776    0.162254    0.205096    10.75000   -1.20000
AFIX   0
PART 0
PART 2
C65A  1    0.213752    0.298855    0.186901    10.25000    0.03211    0.02453 =
         0.05573    0.01024    0.02518   -0.00086
AFIX  23
H65C  2    0.188322    0.295568    0.129561    10.25000   -1.20000
H65D  2    0.231970    0.343543    0.195685    10.25000   -1.20000
AFIX   0
C66A  1    0.279455    0.254794    0.199290    10.25000    0.02305    0.03206 =
         0.03143   -0.00182    0.00520   -0.00352
AFIX  13
H66A  2    0.303037    0.254422    0.257994    10.25000   -1.20000
AFIX   0
C70A  1    0.262156    0.185154    0.172640    10.25000    0.02188    0.02615 =
         0.06362   -0.00642    0.01388   -0.00418
AFIX  23
H70C  2    0.242004    0.161603    0.212798    10.25000   -1.20000
H70D  2    0.226741    0.183763    0.120171    10.25000   -1.20000
AFIX   0
HKLF 4
 
REM  s19msh4
REM R1 =  0.0511 for    9119 Fo > 4sig(Fo)  and  0.0760 for all   13116 data
REM    749 parameters refined using     23 restraints
 
END  
     
WGHT      0.0694      0.6203 

REM Highest difference peak  0.423,  deepest hole -0.411,  1-sigma level  0.040
Q1    1   0.2914  0.1585  0.4119  11.00000  0.05    0.42
Q2    1   0.3258  0.8480  0.0415  11.00000  0.05    0.40
Q3    1   0.2717  0.8132  0.0938  11.00000  0.05    0.26
Q4    1   0.0953  0.2561  0.2740  11.00000  0.05    0.21
Q5    1   0.1847  0.2825  0.2092  11.00000  0.05    0.21

  REM The information below was added by Olex2.
  REM
  REM R1 = 0.0511 for 9119 Fo > 4sig(Fo) and 0.0760 for all 51945 data
  REM n/a parameters refined using n/a restraints
  REM Highest difference peak 0.42, deepest hole -0.41
  REM Mean Shift 0, Max Shift -0.001.

  REM +++ Tabular Listing of Refinement Information +++
  REM R1_all = 0.0760
  REM R1_gt = 0.0511
  REM wR_ref = 0.1563
  REM GOOF = 1.043
  REM Shift_max = -0.001
  REM Shift_mean = 0
  REM Reflections_all = 51945
  REM Reflections_gt = 9119
  REM Parameters = n/a
  REM Hole = -0.41
  REM Peak = 0.42
  REM Flack = n/a

  
;
####################################################################### 
# 
# This file contains crystal structure data downloaded from the 
# Cambridge Structural Database (CSD) hosted by the Cambridge 
# Crystallographic Data Centre (CCDC).
# 
# Full information about CCDC data access policies and citation 
# guidelines are available at http://www.ccdc.cam.ac.uk/access/V1 
# 
# Audit and citation data items may have been added by the CCDC. 
# Please retain this information to preserve the provenance of 
# this file and to allow appropriate attribution of the data. 
# 
#######################################################################

data_s19msh6-Compound-15
_database_code_depnum_ccdc_archive 'CCDC 1912201'
loop_
_audit_author_name
_audit_author_address
'Mary Mahon'
;University of Bath
United Kingdom
;
_audit_update_record             
;
2019-04-25 deposited with the CCDC.	2019-07-22 downloaded from the CCDC.
;
_audit_creation_date             2019-01-17
_audit_creation_method           'CrysAlisPro 1.171.39.46 (Rigaku OD, 2018)'
_shelx_SHELXL_version_number     2014/7
_chemical_name_common            ?
_chemical_name_systematic        ?
_chemical_formula_moiety         'C36 H52 Mg N2'
_chemical_formula_sum            'C36 H52 Mg N2'
_chemical_formula_weight         537.10
_chemical_melting_point          ?
loop_
_atom_type_symbol
_atom_type_description
_atom_type_scat_dispersion_real
_atom_type_scat_dispersion_imag
_atom_type_scat_source
C C 0.0181 0.0091 'International Tables Vol C Tables 4.2.6.8 and 6.1.1.4'
H H 0.0000 0.0000 'International Tables Vol C Tables 4.2.6.8 and 6.1.1.4'
Mg Mg 0.1719 0.1771 'International Tables Vol C Tables 4.2.6.8 and 6.1.1.4'
N N 0.0311 0.0180 'International Tables Vol C Tables 4.2.6.8 and 6.1.1.4'

_shelx_space_group_comment       
;
The symmetry employed for this shelxl refinement is uniquely defined
by the following loop, which should always be used as a source of
symmetry information in preference to the above space-group names.
They are only intended as comments.
;
_space_group_crystal_system      orthorhombic
_space_group_IT_number           62
_space_group_name_H-M_alt        'P n m a'
_space_group_name_Hall           '-P 2ac 2n'
loop_
_space_group_symop_operation_xyz
'x, y, z'
'-x+1/2, -y, z+1/2'
'x+1/2, -y+1/2, -z+1/2'
'-x, y+1/2, -z'
'-x, -y, -z'
'x-1/2, y, -z-1/2'
'-x-1/2, y-1/2, z-1/2'
'x, -y-1/2, z'

_cell_length_a                   18.7502(3)
_cell_length_b                   20.6951(4)
_cell_length_c                   8.5719(2)
_cell_angle_alpha                90
_cell_angle_beta                 90
_cell_angle_gamma                90
_cell_volume                     3326.22(11)
_cell_formula_units_Z            4
_cell_measurement_reflns_used    8105

_cell_measurement_temperature    150.00(10)
_cell_measurement_theta_max      73.2740
_cell_measurement_theta_min      4.2700
_shelx_estimated_absorpt_T_max   ?
_shelx_estimated_absorpt_T_min   ?
_exptl_absorpt_coefficient_mu    0.629
_exptl_absorpt_correction_T_max  1.00000

_exptl_absorpt_correction_T_min  0.80872
_exptl_absorpt_correction_type   multi-scan
_exptl_absorpt_process_details   
;
CrysAlisPro 1.171.39.46 (Rigaku Oxford Diffraction, 2018)
Empirical absorption correction using spherical harmonics,
 implemented in SCALE3 ABSPACK scaling algorithm.
;
_exptl_absorpt_special_details   ?
_exptl_crystal_colour            colourless
_exptl_crystal_colour_primary    colourless
_exptl_crystal_density_diffrn    1.073
_exptl_crystal_density_meas      ?
_exptl_crystal_density_method    ?

_exptl_crystal_description       plate
_exptl_crystal_F_000             1176
_exptl_crystal_size_max          0.144
_exptl_crystal_size_mid          0.075
_exptl_crystal_size_min          0.068
_exptl_transmission_factor_max   ?
_exptl_transmission_factor_min   ?
_diffrn_reflns_av_R_equivalents  0.0511
_diffrn_reflns_av_unetI/netI     0.0255
_diffrn_reflns_Laue_measured_fraction_full 1.000
_diffrn_reflns_Laue_measured_fraction_max 0.997
_diffrn_reflns_limit_h_max       23
_diffrn_reflns_limit_h_min       -21
_diffrn_reflns_limit_k_max       25
_diffrn_reflns_limit_k_min       -25
_diffrn_reflns_limit_l_max       10
_diffrn_reflns_limit_l_min       -7
_diffrn_reflns_number            28832
_diffrn_reflns_point_group_measured_fraction_full 1.000
_diffrn_reflns_point_group_measured_fraction_max 0.997
_diffrn_reflns_theta_full        67.684
_diffrn_reflns_theta_max         73.360
_diffrn_reflns_theta_min         4.273

_diffrn_ambient_temperature      150.00(10)
_diffrn_detector_area_resol_mean 8.1150
_diffrn_measured_fraction_theta_full 1.000
_diffrn_measured_fraction_theta_max 0.997
_diffrn_measurement_device_type  'SuperNova, Dual, Cu at home/near, EosS2'

_diffrn_measurement_method       '\w scans'
_diffrn_radiation_type           'Cu K\a'
_diffrn_radiation_wavelength     1.54184
_diffrn_source                   'micro-focus sealed X-ray tube'
_reflns_Friedel_coverage         0.000
_reflns_Friedel_fraction_full    .
_reflns_Friedel_fraction_max     .
_reflns_number_gt                2753
_reflns_number_total             3443
_reflns_special_details          
;
 Reflections were merged by SHELXL according to the crystal
 class for the calculation of statistics and refinement.
 
 _reflns_Friedel_fraction is defined as the number of unique
 Friedel pairs measured divided by the number that would be
 possible theoretically, ignoring centric projections and
 systematic absences.
;
_reflns_threshold_expression     'I > 2\s(I)'
_computing_cell_refinement       'CrysAlisPro 1.171.39.46 (Rigaku OD, 2018)'
_computing_data_collection       'CrysAlisPro 1.171.39.46 (Rigaku OD, 2018)'
_computing_data_reduction        'CrysAlisPro 1.171.39.46 (Rigaku OD, 2018)'
_computing_molecular_graphics    'Olex2 (Dolomanov et al., 2009)'
_computing_publication_material  'Olex2 (Dolomanov et al., 2009)'
_computing_structure_refinement  'ShelXL (Sheldrick, 2015)'
_computing_structure_solution    'olex2.solve (Bourhis et al., 2015)'
_refine_diff_density_max         0.311
_refine_diff_density_min         -0.211
_refine_diff_density_rms         0.034
_refine_ls_extinction_coef       .
_refine_ls_extinction_method     none
_refine_ls_goodness_of_fit_ref   1.053
_refine_ls_hydrogen_treatment    mixed
_refine_ls_matrix_type           full
_refine_ls_number_parameters     236
_refine_ls_number_reflns         3443
_refine_ls_number_restraints     3
_refine_ls_R_factor_all          0.0598
_refine_ls_R_factor_gt           0.0466
_refine_ls_restrained_S_all      1.073
_refine_ls_shift/su_max          0.000
_refine_ls_shift/su_mean         0.000
_refine_ls_structure_factor_coef Fsqd
_refine_ls_weighting_details     
'w=1/[\s^2^(Fo^2^)+(0.0571P)^2^+0.8354P] where P=(Fo^2^+2Fc^2^)/3'
_refine_ls_weighting_scheme      calc
_refine_ls_wR_factor_gt          0.1164
_refine_ls_wR_factor_ref         0.1232
_refine_special_details          
;
The asymmetric unit contains half of one molecule, with Mg1, 
C2, H2, C16 and H16 located co-incident with a crystallographic 
mirror plane. As such the norbornane ligand is disordered with 
itself, and the atoms therein are present in the asymmetric 
unit at half site-occupancy. Unsurprisingly, perhaps, C14 and 
C15 in the isopropyl group most proximate to the norbornane is 
also disordered over 2 adjacent sites, and was thus modelled, 
in a 50:50 ratio. H16 was located and refined subject to being 
bonded to C16 at a distance of 0.98 \%A.
;
_olex2_refinement_description    
;
1. Fixed Uiso
 At 1.2 times of:
  All C(H) groups, All C(H,H) groups
 At 1.5 times of:
  All C(H,H,H) groups
2. Restrained distances
 C16-H16
 0.98 with sigma of 0.005
 C13-C14 \\sim C13-C14A
 with sigma of 0.02
 C13-C15 \\sim C13-C15A
 with sigma of 0.02
3. Others
 Fixed Sof: H13(0.5) H13A(0.5) C14(0.5) H14A(0.5) H14B(0.5) H14C(0.5) C15(0.5)
 H15A(0.5) H15B(0.5) H15C(0.5) C17(0.5) H17(0.5) C18(0.5) H18A(0.5) H18B(0.5)
 C19(0.5) H19A(0.5) H19B(0.5) C20(0.5) H20(0.5) C21(0.5) H21A(0.5) H21B(0.5)
 C22(0.5) H22A(0.5) H22B(0.5) C14A(0.5) H14D(0.5) H14E(0.5) H14F(0.5) C15A(0.5)
 H15D(0.5) H15E(0.5) H15F(0.5)
4.a Ternary CH refined with riding coordinates:
 C10(H10), C13(H13), C13(H13A), C17(H17), C20(H20)
4.b Secondary CH2 refined with riding coordinates:
 C18(H18A,H18B), C19(H19A,H19B), C21(H21A,H21B), C22(H22A,H22B)
4.c Aromatic/amide H refined with riding coordinates:
 C2(H2), C6(H6), C7(H7), C8(H8)
4.d Idealised Me refined as rotating group:
 C3(H3A,H3B,H3C), C11(H11A,H11B,H11C), C12(H12A,H12B,H12C), C14(H14A,H14B,
 H14C), C15(H15A,H15B,H15C), C14A(H14D,H14E,H14F), C15A(H15D,H15E,H15F)
;
_atom_sites_solution_hydrogens   mixed
_atom_sites_solution_primary     iterative
_atom_sites_solution_secondary   ?
loop_
_atom_site_label
_atom_site_type_symbol
_atom_site_fract_x
_atom_site_fract_y
_atom_site_fract_z
_atom_site_U_iso_or_equiv
_atom_site_adp_type
_atom_site_occupancy
_atom_site_site_symmetry_order
_atom_site_calc_flag
_atom_site_refinement_flags_posn
_atom_site_refinement_flags_adp
_atom_site_refinement_flags_occupancy
_atom_site_disorder_assembly
_atom_site_disorder_group
Mg1 Mg 0.39182(4) 0.7500 0.38975(9) 0.03549(19) Uani 1 2 d S T P D .
N1 N 0.32829(6) 0.67919(5) 0.30853(14) 0.0298(3) Uani 1 1 d . . . . .
C1 C 0.27157(8) 0.68872(7) 0.21855(17) 0.0314(3) Uani 1 1 d . . . . .
C2 C 0.24664(11) 0.7500 0.1749(2) 0.0330(4) Uani 1 2 d S T P . .
H2 H 0.2071 0.7500 0.1056 0.040 Uiso 1 2 calc RS T P . .
C3 C 0.22980(9) 0.63118(8) 0.1588(2) 0.0418(4) Uani 1 1 d . . . . .
H3A H 0.2629 0.5989 0.1169 0.063 Uiso 1 1 calc GR . . . .
H3B H 0.1971 0.6453 0.0763 0.063 Uiso 1 1 calc GR . . . .
H3C H 0.2024 0.6122 0.2446 0.063 Uiso 1 1 calc GR . . . .
C4 C 0.34849(8) 0.61507(7) 0.35642(18) 0.0325(3) Uani 1 1 d . . . . .
C5 C 0.40608(8) 0.58438(7) 0.28238(19) 0.0374(3) Uani 1 1 d . . . . .
C6 C 0.42917(10) 0.52513(8) 0.3408(2) 0.0455(4) Uani 1 1 d . . . . .
H6 H 0.4677 0.5036 0.2911 0.055 Uiso 1 1 calc R . . . .
C7 C 0.39748(10) 0.49716(8) 0.4685(2) 0.0495(4) Uani 1 1 d . . . . .
H7 H 0.4142 0.4568 0.5069 0.059 Uiso 1 1 calc R . . . .
C8 C 0.34144(9) 0.52781(8) 0.5404(2) 0.0477(4) Uani 1 1 d . . . . .
H8 H 0.3200 0.5083 0.6291 0.057 Uiso 1 1 calc R . . . .
C9 C 0.31525(8) 0.58687(8) 0.4866(2) 0.0390(4) Uani 1 1 d . . . . .
C10 C 0.44287(9) 0.61335(9) 0.1406(2) 0.0462(4) Uani 1 1 d . . . . .
H10 H 0.4232 0.6577 0.1242 0.055 Uiso 1 1 calc R . . . .
C11 C 0.42723(12) 0.57369(11) -0.0057(2) 0.0631(5) Uani 1 1 d . . . . .
H11A H 0.4464 0.5300 0.0072 0.095 Uiso 1 1 calc GR . . . .
H11B H 0.4497 0.5943 -0.0962 0.095 Uiso 1 1 calc GR . . . .
H11C H 0.3756 0.5713 -0.0219 0.095 Uiso 1 1 calc GR . . . .
C12 C 0.52354(11) 0.61950(11) 0.1660(2) 0.0606(5) Uani 1 1 d . . . . .
H12A H 0.5326 0.6454 0.2597 0.091 Uiso 1 1 calc GR . . . .
H12B H 0.5452 0.6406 0.0754 0.091 Uiso 1 1 calc GR . . . .
H12C H 0.5443 0.5764 0.1793 0.091 Uiso 1 1 calc GR . . . .
C13 C 0.25458(9) 0.62006(10) 0.5717(2) 0.0516(5) Uani 1 1 d D . . . .
H13 H 0.2298 0.6483 0.4940 0.062 Uiso 0.5 1 calc R . . A 1
H13A H 0.2389 0.6589 0.5112 0.062 Uiso 0.5 1 calc R . . B 2
C14 C 0.2884(4) 0.6677(3) 0.7046(7) 0.0605(15) Uani 0.5 1 d D . . C 1
H14A H 0.3165 0.6420 0.7786 0.091 Uiso 0.5 1 calc GR . . C 1
H14B H 0.2498 0.6897 0.7603 0.091 Uiso 0.5 1 calc GR . . C 1
H14C H 0.3192 0.6998 0.6547 0.091 Uiso 0.5 1 calc GR . . C 1
C15 C 0.1986(4) 0.5818(4) 0.6526(8) 0.0805(19) Uani 0.5 1 d D . . C 1
H15A H 0.1730 0.5552 0.5763 0.121 Uiso 0.5 1 calc GR . . C 1
H15B H 0.1649 0.6112 0.7037 0.121 Uiso 0.5 1 calc GR . . C 1
H15C H 0.2208 0.5539 0.7310 0.121 Uiso 0.5 1 calc GR . . C 1
C16 C 0.49014(13) 0.7500 0.5061(3) 0.0448(6) Uani 1 2 d DS T P . .
H16 H 0.5275(14) 0.7500 0.426(3) 0.095(13) Uiso 1 2 d DS T P . .
C17 C 0.4903(2) 0.8001(2) 0.6433(6) 0.0504(10) Uani 0.5 1 d . . . D -1
H17 H 0.4556 0.8365 0.6337 0.060 Uiso 0.5 1 calc R . . D -1
C18 C 0.5665(2) 0.8189(2) 0.6793(6) 0.0650(11) Uani 0.5 1 d . . . D -1
H18A H 0.5917 0.8329 0.5837 0.078 Uiso 0.5 1 calc R . . D -1
H18B H 0.5682 0.8543 0.7570 0.078 Uiso 0.5 1 calc R . . D -1
C19 C 0.59878(19) 0.7578(15) 0.7442(5) 0.065(4) Uani 0.5 1 d . . . D -1
H19A H 0.6192 0.7654 0.8491 0.079 Uiso 0.5 1 calc R . . D -1
H19B H 0.6367 0.7412 0.6746 0.079 Uiso 0.5 1 calc R . . D -1
C20 C 0.5357(2) 0.7098(2) 0.7527(5) 0.0541(9) Uani 0.5 1 d . . . D -1
H20 H 0.5432 0.6735 0.8281 0.065 Uiso 0.5 1 calc R . . D -1
C21 C 0.5200(3) 0.6877(2) 0.5876(6) 0.0540(11) Uani 0.5 1 d . . . D -1
H21A H 0.4842 0.6525 0.5870 0.065 Uiso 0.5 1 calc R . . D -1
H21B H 0.5639 0.6723 0.5353 0.065 Uiso 0.5 1 calc R . . D -1
C22 C 0.47485(17) 0.7483(8) 0.7859(5) 0.0699(13) Uani 0.5 1 d . . . D -1
H22A H 0.4768 0.7685 0.8905 0.084 Uiso 0.5 1 calc R . . D -1
H22B H 0.4294 0.7245 0.7726 0.084 Uiso 0.5 1 calc R . . D -1
C14A C 0.2749(4) 0.6393(3) 0.7276(7) 0.0642(16) Uani 0.5 1 d D . . C 2
H14D H 0.2875 0.6009 0.7885 0.096 Uiso 0.5 1 calc GR . . C 2
H14E H 0.2350 0.6616 0.7778 0.096 Uiso 0.5 1 calc GR . . C 2
H14F H 0.3161 0.6684 0.7222 0.096 Uiso 0.5 1 calc GR . . C 2
C15A C 0.1913(3) 0.5671(3) 0.5739(7) 0.0592(13) Uani 0.5 1 d D . . C 2
H15D H 0.1829 0.5513 0.4677 0.089 Uiso 0.5 1 calc GR . . C 2
H15E H 0.1476 0.5869 0.6144 0.089 Uiso 0.5 1 calc GR . . C 2
H15F H 0.2051 0.5308 0.6410 0.089 Uiso 0.5 1 calc GR . . C 2

loop_
_atom_site_aniso_label
_atom_site_aniso_U_11
_atom_site_aniso_U_22
_atom_site_aniso_U_33
_atom_site_aniso_U_23
_atom_site_aniso_U_13
_atom_site_aniso_U_12
Mg1 0.0345(4) 0.0295(3) 0.0425(4) 0.000 -0.0124(3) 0.000
N1 0.0300(6) 0.0250(5) 0.0345(6) 0.0020(5) -0.0024(5) -0.0002(5)
C1 0.0322(7) 0.0298(7) 0.0322(7) -0.0011(6) -0.0017(6) -0.0031(6)
C2 0.0298(10) 0.0332(10) 0.0359(10) 0.000 -0.0089(8) 0.000
C3 0.0403(9) 0.0327(8) 0.0526(9) -0.0017(7) -0.0119(7) -0.0045(6)
C4 0.0320(7) 0.0256(7) 0.0400(8) 0.0031(6) -0.0065(6) -0.0025(5)
C5 0.0384(8) 0.0296(7) 0.0442(8) -0.0011(6) -0.0030(7) 0.0007(6)
C6 0.0451(9) 0.0325(8) 0.0589(10) -0.0020(7) -0.0079(8) 0.0073(7)
C7 0.0533(10) 0.0283(7) 0.0669(11) 0.0107(8) -0.0170(9) 0.0003(7)
C8 0.0469(10) 0.0391(9) 0.0570(10) 0.0175(8) -0.0082(8) -0.0095(7)
C9 0.0323(8) 0.0370(8) 0.0478(9) 0.0093(7) -0.0049(7) -0.0061(6)
C10 0.0476(10) 0.0418(9) 0.0491(10) -0.0003(7) 0.0081(8) 0.0083(7)
C11 0.0591(12) 0.0816(15) 0.0485(11) -0.0033(10) -0.0074(9) 0.0058(11)
C12 0.0551(12) 0.0754(14) 0.0513(11) -0.0086(10) 0.0083(9) -0.0136(10)
C13 0.0364(9) 0.0628(11) 0.0555(10) 0.0231(9) 0.0070(8) 0.0031(8)
C14 0.052(3) 0.084(5) 0.046(3) 0.002(3) 0.013(2) 0.015(3)
C15 0.066(4) 0.079(4) 0.096(5) 0.012(4) 0.033(4) -0.015(3)
C16 0.0412(13) 0.0431(13) 0.0499(14) 0.000 -0.0127(11) 0.000
C17 0.035(2) 0.049(2) 0.068(3) -0.004(2) -0.012(2) 0.0033(18)
C18 0.056(3) 0.072(3) 0.067(3) -0.003(2) -0.013(2) -0.016(2)
C19 0.0429(16) 0.077(13) 0.076(2) 0.001(4) -0.0130(15) -0.009(4)
C20 0.046(2) 0.065(3) 0.051(2) 0.0159(19) -0.0069(18) 0.0065(19)
C21 0.050(3) 0.054(2) 0.058(3) -0.002(2) -0.017(2) 0.021(2)
C22 0.0474(17) 0.102(3) 0.060(2) 0.033(6) 0.0076(16) 0.006(7)
C14A 0.059(4) 0.084(5) 0.050(3) 0.006(3) 0.010(2) 0.018(3)
C15A 0.032(2) 0.073(3) 0.072(3) 0.011(3) 0.017(2) -0.006(2)

_geom_special_details            
;
 All esds (except the esd in the dihedral angle between two l.s. planes)
 are estimated using the full covariance matrix.  The cell esds are taken
 into account individually in the estimation of esds in distances, angles
 and torsion angles; correlations between esds in cell parameters are only
 used when they are defined by crystal symmetry.  An approximate (isotropic)
 treatment of cell esds is used for estimating esds involving l.s. planes.
;
loop_
_geom_bond_atom_site_label_1
_geom_bond_atom_site_label_2
_geom_bond_distance
_geom_bond_site_symmetry_2
_geom_bond_publ_flag
Mg1 N1 2.0128(12) 8_575 ?
Mg1 N1 2.0128(12) . ?
Mg1 C16 2.096(2) . ?
N1 C1 1.3284(18) . ?
N1 C4 1.4398(17) . ?
C1 C2 1.4025(17) . ?
C1 C3 1.514(2) . ?
C2 C1 1.4025(17) 8_575 ?
C2 H2 0.9500 . ?
C3 H3A 0.9800 . ?
C3 H3B 0.9800 . ?
C3 H3C 0.9800 . ?
C4 C5 1.404(2) . ?
C4 C9 1.405(2) . ?
C5 C6 1.393(2) . ?
C5 C10 1.521(2) . ?
C6 H6 0.9500 . ?
C6 C7 1.374(3) . ?
C7 H7 0.9500 . ?
C7 C8 1.374(3) . ?
C8 H8 0.9500 . ?
C8 C9 1.396(2) . ?
C9 C13 1.516(2) . ?
C10 H10 1.0000 . ?
C10 C11 1.527(3) . ?
C10 C12 1.533(3) . ?
C11 H11A 0.9800 . ?
C11 H11B 0.9800 . ?
C11 H11C 0.9800 . ?
C12 H12A 0.9800 . ?
C12 H12B 0.9800 . ?
C12 H12C 0.9800 . ?
C13 H13 1.0000 . ?
C13 H13A 1.0000 . ?
C13 C14 1.635(7) . ?
C13 C15 1.487(6) . ?
C13 C14A 1.446(7) . ?
C13 C15A 1.616(6) . ?
C14 H14A 0.9800 . ?
C14 H14B 0.9800 . ?
C14 H14C 0.9800 . ?
C15 H15A 0.9800 . ?
C15 H15B 0.9800 . ?
C15 H15C 0.9800 . ?
C16 H16 0.980(5) . ?
C16 C17 1.568(5) . ?
C16 C21 1.571(4) . ?
C17 H17 1.0000 . ?
C17 C18 1.512(6) . ?
C17 C22 1.652(10) . ?
C18 H18A 0.9900 . ?
C18 H18B 0.9900 . ?
C18 C19 1.51(3) . ?
C19 H19A 0.9900 . ?
C19 H19B 0.9900 . ?
C19 C20 1.55(2) . ?
C20 H20 1.0000 . ?
C20 C21 1.516(6) . ?
C20 C22 1.420(10) . ?
C21 H21A 0.9900 . ?
C21 H21B 0.9900 . ?
C22 H22A 0.9900 . ?
C22 H22B 0.9900 . ?
C14A H14D 0.9800 . ?
C14A H14E 0.9800 . ?
C14A H14F 0.9800 . ?
C15A H15D 0.9800 . ?
C15A H15E 0.9800 . ?
C15A H15F 0.9800 . ?

loop_
_geom_angle_atom_site_label_1
_geom_angle_atom_site_label_2
_geom_angle_atom_site_label_3
_geom_angle
_geom_angle_site_symmetry_1
_geom_angle_site_symmetry_3
_geom_angle_publ_flag
N1 Mg1 N1 93.45(7) 8_575 . ?
N1 Mg1 C16 133.25(4) . . ?
N1 Mg1 C16 133.25(4) 8_575 . ?
C1 N1 Mg1 124.51(10) . . ?
C1 N1 C4 120.86(12) . . ?
C4 N1 Mg1 114.62(9) . . ?
N1 C1 C2 123.78(14) . . ?
N1 C1 C3 119.58(13) . . ?
C2 C1 C3 116.64(14) . . ?
C1 C2 C1 129.45(19) 8_575 . ?
C1 C2 H2 115.3 . . ?
C1 C2 H2 115.3 8_575 . ?
C1 C3 H3A 109.5 . . ?
C1 C3 H3B 109.5 . . ?
C1 C3 H3C 109.5 . . ?
H3A C3 H3B 109.5 . . ?
H3A C3 H3C 109.5 . . ?
H3B C3 H3C 109.5 . . ?
C5 C4 N1 119.36(13) . . ?
C5 C4 C9 120.81(14) . . ?
C9 C4 N1 119.50(14) . . ?
C4 C5 C10 122.12(14) . . ?
C6 C5 C4 118.34(15) . . ?
C6 C5 C10 119.54(15) . . ?
C5 C6 H6 119.2 . . ?
C7 C6 C5 121.51(16) . . ?
C7 C6 H6 119.2 . . ?
C6 C7 H7 120.2 . . ?
C8 C7 C6 119.61(15) . . ?
C8 C7 H7 120.2 . . ?
C7 C8 H8 119.2 . . ?
C7 C8 C9 121.68(16) . . ?
C9 C8 H8 119.2 . . ?
C4 C9 C13 121.79(14) . . ?
C8 C9 C4 118.05(16) . . ?
C8 C9 C13 120.12(15) . . ?
C5 C10 H10 107.9 . . ?
C5 C10 C11 110.93(16) . . ?
C5 C10 C12 111.50(15) . . ?
C11 C10 H10 107.9 . . ?
C11 C10 C12 110.54(15) . . ?
C12 C10 H10 107.9 . . ?
C10 C11 H11A 109.5 . . ?
C10 C11 H11B 109.5 . . ?
C10 C11 H11C 109.5 . . ?
H11A C11 H11B 109.5 . . ?
H11A C11 H11C 109.5 . . ?
H11B C11 H11C 109.5 . . ?
C10 C12 H12A 109.5 . . ?
C10 C12 H12B 109.5 . . ?
C10 C12 H12C 109.5 . . ?
H12A C12 H12B 109.5 . . ?
H12A C12 H12C 109.5 . . ?
H12B C12 H12C 109.5 . . ?
C9 C13 H13 107.0 . . ?
C9 C13 H13A 109.6 . . ?
C9 C13 C14 108.5(3) . . ?
C9 C13 C15A 104.4(3) . . ?
C14 C13 H13 107.0 . . ?
C15 C13 C9 120.9(3) . . ?
C15 C13 H13 107.0 . . ?
C15 C13 C14 105.6(4) . . ?
C14A C13 C9 111.8(3) . . ?
C14A C13 H13A 109.6 . . ?
C14A C13 C15A 111.7(4) . . ?
C15A C13 H13A 109.6 . . ?
C13 C14 H14A 109.5 . . ?
C13 C14 H14B 109.5 . . ?
C13 C14 H14C 109.5 . . ?
H14A C14 H14B 109.5 . . ?
H14A C14 H14C 109.5 . . ?
H14B C14 H14C 109.5 . . ?
C13 C15 H15A 109.5 . . ?
C13 C15 H15B 109.5 . . ?
C13 C15 H15C 109.5 . . ?
H15A C15 H15B 109.5 . . ?
H15A C15 H15C 109.5 . . ?
H15B C15 H15C 109.5 . . ?
Mg1 C16 H16 107(2) . . ?
C17 C16 Mg1 111.04(19) . . ?
C17 C16 H16 121.5(14) . . ?
C17 C16 C21 102.0(3) . . ?
C21 C16 Mg1 121.7(2) . . ?
C21 C16 H16 93.2(13) . . ?
C16 C17 H17 115.9 . . ?
C16 C17 C22 97.2(5) . . ?
C18 C17 C16 109.0(4) . . ?
C18 C17 H17 115.9 . . ?
C18 C17 C22 100.5(4) . . ?
C22 C17 H17 115.9 . . ?
C17 C18 H18A 111.0 . . ?
C17 C18 H18B 111.0 . . ?
H18A C18 H18B 109.0 . . ?
C19 C18 C17 103.8(7) . . ?
C19 C18 H18A 111.0 . . ?
C19 C18 H18B 111.0 . . ?
C18 C19 H19A 110.9 . . ?
C18 C19 H19B 110.9 . . ?
C18 C19 C20 104.4(4) . . ?
H19A C19 H19B 108.9 . . ?
C20 C19 H19A 110.9 . . ?
C20 C19 H19B 110.9 . . ?
C19 C20 H20 113.8 . . ?
C21 C20 C19 107.3(4) . . ?
C21 C20 H20 113.8 . . ?
C22 C20 C19 105.3(11) . . ?
C22 C20 H20 113.8 . . ?
C22 C20 C21 101.6(4) . . ?
C16 C21 H21A 111.0 . . ?
C16 C21 H21B 111.0 . . ?
C20 C21 C16 103.7(3) . . ?
C20 C21 H21A 111.0 . . ?
C20 C21 H21B 111.0 . . ?
H21A C21 H21B 109.0 . . ?
C17 C22 H22A 112.9 . . ?
C17 C22 H22B 112.9 . . ?
C20 C22 C17 94.3(3) . . ?
C20 C22 H22A 112.9 . . ?
C20 C22 H22B 112.9 . . ?
H22A C22 H22B 110.3 . . ?
C13 C14A H14D 109.5 . . ?
C13 C14A H14E 109.5 . . ?
C13 C14A H14F 109.5 . . ?
H14D C14A H14E 109.5 . . ?
H14D C14A H14F 109.5 . . ?
H14E C14A H14F 109.5 . . ?
C13 C15A H15D 109.5 . . ?
C13 C15A H15E 109.5 . . ?
C13 C15A H15F 109.5 . . ?
H15D C15A H15E 109.5 . . ?
H15D C15A H15F 109.5 . . ?
H15E C15A H15F 109.5 . . ?

_iucr_refine_instructions_details 
;

    s19msh6d.res created by SHELXL-2014/7

TITL s19msh6
CELL 1.54184 18.7502 20.6951 8.5719 90 90 90
ZERR 4 0.0003 0.0004 0.0002 0 0 0
LATT 1
SYMM 0.5-X,-Y,0.5+Z
SYMM 0.5+X,0.5-Y,0.5-Z
SYMM -X,0.5+Y,-Z
SFAC C H Mg N
UNIT 144 208 4 8
DFIX 0.98 0.005 C16 H16
SADI C13 C14 C13 C14A
SADI C13 C15 C13 C15A
 
L.S. 20
PLAN  4
TEMP -123
GRID
BOND $H
fmap 2
acta
MERG 2
OMIT 15 10 7
REM <olex2.extras>
REM <HklSrc "%.\\s19msh6d.hkl">
REM </olex2.extras>
 
WGHT    0.057100    0.835400
FVAR       0.46415
MG1   3    0.391821    0.750000    0.389752    10.50000    0.03450    0.02949 =
         0.04247    0.00000   -0.01237    0.00000
N1    4    0.328286    0.679189    0.308527    11.00000    0.03001    0.02500 =
         0.03451    0.00203   -0.00239   -0.00018
C1    1    0.271569    0.688717    0.218554    11.00000    0.03217    0.02981 =
         0.03222   -0.00114   -0.00174   -0.00305
C2    1    0.246641    0.750000    0.174886    10.50000    0.02984    0.03322 =
         0.03590    0.00000   -0.00887    0.00000
AFIX  43
H2    2    0.207094    0.750000    0.105606    10.50000   -1.20000
AFIX   0
C3    1    0.229798    0.631182    0.158831    11.00000    0.04031    0.03266 =
         0.05256   -0.00166   -0.01187   -0.00451
AFIX 137
H3A   2    0.262854    0.598875    0.116897    11.00000   -1.50000
H3B   2    0.197140    0.645267    0.076301    11.00000   -1.50000
H3C   2    0.202368    0.612171    0.244646    11.00000   -1.50000
AFIX   0
C4    1    0.348488    0.615069    0.356419    11.00000    0.03198    0.02559 =
         0.04003    0.00307   -0.00647   -0.00247
C5    1    0.406075    0.584377    0.282383    11.00000    0.03839    0.02963 =
         0.04416   -0.00108   -0.00300    0.00066
C6    1    0.429175    0.525131    0.340772    11.00000    0.04513    0.03249 =
         0.05893   -0.00198   -0.00792    0.00727
AFIX  43
H6    2    0.467726    0.503588    0.291109    11.00000   -1.20000
AFIX   0
C7    1    0.397484    0.497156    0.468499    11.00000    0.05326    0.02826 =
         0.06689    0.01071   -0.01700    0.00029
AFIX  43
H7    2    0.414229    0.456849    0.506858    11.00000   -1.20000
AFIX   0
C8    1    0.341438    0.527807    0.540430    11.00000    0.04691    0.03911 =
         0.05702    0.01752   -0.00818   -0.00946
AFIX  43
H8    2    0.319955    0.508307    0.629077    11.00000   -1.20000
AFIX   0
C9    1    0.315246    0.586875    0.486591    11.00000    0.03235    0.03700 =
         0.04778    0.00929   -0.00491   -0.00610
C10   1    0.442875    0.613349    0.140576    11.00000    0.04760    0.04178 =
         0.04915   -0.00033    0.00812    0.00834
AFIX  13
H10   2    0.423211    0.657747    0.124155    11.00000   -1.20000
AFIX   0
C11   1    0.427230    0.573695   -0.005674    11.00000    0.05908    0.08158 =
         0.04849   -0.00335   -0.00737    0.00584
AFIX 137
H11A  2    0.446435    0.529976    0.007176    11.00000   -1.50000
H11B  2    0.449653    0.594316   -0.096153    11.00000   -1.50000
H11C  2    0.375559    0.571340   -0.021918    11.00000   -1.50000
AFIX   0
C12   1    0.523543    0.619496    0.166012    11.00000    0.05508    0.07544 =
         0.05130   -0.00858    0.00832   -0.01359
AFIX 137
H12A  2    0.532632    0.645380    0.259662    11.00000   -1.50000
H12B  2    0.545217    0.640639    0.075363    11.00000   -1.50000
H12C  2    0.544334    0.576398    0.179267    11.00000   -1.50000
AFIX   0
C13   1    0.254581    0.620064    0.571666    11.00000    0.03636    0.06282 =
         0.05548    0.02308    0.00695    0.00309
PART 1
AFIX  13
H13   2    0.229795    0.648264    0.493984    10.50000   -1.20000
AFIX  13
PART 0
PART 2
H13A  2    0.238894    0.658878    0.511247    10.50000   -1.20000
AFIX   0
PART 0
PART 1
C14   1    0.288402    0.667672    0.704642    10.50000    0.05184    0.08360 =
         0.04603    0.00197    0.01256    0.01489
AFIX 137
H14A  2    0.316466    0.642044    0.778627    10.50000   -1.50000
H14B  2    0.249771    0.689699    0.760340    10.50000   -1.50000
H14C  2    0.319245    0.699817    0.654679    10.50000   -1.50000
AFIX   0
C15   1    0.198562    0.581823    0.652555    10.50000    0.06598    0.07923 =
         0.09636    0.01165    0.03341   -0.01485
AFIX 137
H15A  2    0.173045    0.555177    0.576287    10.50000   -1.50000
H15B  2    0.164906    0.611208    0.703719    10.50000   -1.50000
H15C  2    0.220809    0.553876    0.730978    10.50000   -1.50000
AFIX   0
PART 0
C16   1    0.490136    0.750000    0.506062    10.50000    0.04124    0.04315 =
         0.04991    0.00000   -0.01268    0.00000
 
H16   2    0.527486    0.750000    0.426127    10.50000    0.09518
PART -1
C17   1    0.490327    0.800067    0.643283    10.50000    0.03481    0.04877 =
         0.06765   -0.00378   -0.01178    0.00328
AFIX  13
H17   2    0.455627    0.836548    0.633744    10.50000   -1.20000
AFIX   0
C18   1    0.566471    0.818926    0.679290    10.50000    0.05553    0.07238 =
         0.06694   -0.00288   -0.01309   -0.01560
AFIX  23
H18A  2    0.591742    0.832920    0.583678    10.50000   -1.20000
H18B  2    0.568168    0.854277    0.757011    10.50000   -1.20000
AFIX   0
C19   1    0.598778    0.757786    0.744226    10.50000    0.04287    0.07707 =
         0.07645    0.00148   -0.01295   -0.00853
AFIX  23
H19A  2    0.619234    0.765437    0.849084    10.50000   -1.20000
H19B  2    0.636738    0.741237    0.674602    10.50000   -1.20000
AFIX   0
C20   1    0.535672    0.709783    0.752741    10.50000    0.04630    0.06533 =
         0.05065    0.01585   -0.00690    0.00649
AFIX  13
H20   2    0.543191    0.673549    0.828150    10.50000   -1.20000
AFIX   0
C21   1    0.520001    0.687663    0.587648    10.50000    0.04967    0.05415 =
         0.05827   -0.00215   -0.01707    0.02127
AFIX  23
H21A  2    0.484170    0.652529    0.586976    10.50000   -1.20000
H21B  2    0.563909    0.672292    0.535329    10.50000   -1.20000
AFIX   0
C22   1    0.474846    0.748259    0.785934    10.50000    0.04743    0.10222 =
         0.06019    0.03321    0.00760    0.00620
AFIX  23
H22A  2    0.476826    0.768509    0.890479    10.50000   -1.20000
H22B  2    0.429446    0.724465    0.772636    10.50000   -1.20000
AFIX   0
PART 0
PART 2
C14A  1    0.274940    0.639278    0.727620    10.50000    0.05926    0.08374 =
         0.04972    0.00612    0.01036    0.01804
AFIX 137
H14D  2    0.287544    0.600871    0.788550    10.50000   -1.50000
H14E  2    0.234963    0.661618    0.777768    10.50000   -1.50000
H14F  2    0.316109    0.668366    0.722239    10.50000   -1.50000
AFIX   0
C15A  1    0.191318    0.567056    0.573906    10.50000    0.03208    0.07311 =
         0.07230    0.01109    0.01659   -0.00562
AFIX 137
H15D  2    0.182883    0.551299    0.467684    10.50000   -1.50000
H15E  2    0.147619    0.586910    0.614358    10.50000   -1.50000
H15F  2    0.205080    0.530809    0.641034    10.50000   -1.50000
AFIX   0
HKLF 4
 
REM  s19msh6
REM R1 =  0.0466 for    2753 Fo > 4sig(Fo)  and  0.0598 for all    3443 data
REM    236 parameters refined using      3 restraints
 
END  
     
WGHT      0.0572      0.8335 

REM Highest difference peak  0.311,  deepest hole -0.211,  1-sigma level  0.034
Q1    1   0.5923  0.7500  0.6392  10.50000  0.05    0.31
Q2    1   0.3521  0.7102  0.3581  11.00000  0.05    0.21
Q3    1   0.2523  0.6620  0.1869  11.00000  0.05    0.20
Q4    1   0.3921  0.6076  0.3492  11.00000  0.05    0.19

  REM The information below was added by Olex2.
  REM
  REM R1 = 0.0466 for 2753 Fo > 4sig(Fo) and 0.0598 for all 30199 data
  REM n/a parameters refined using n/a restraints
  REM Highest difference peak 0.31, deepest hole -0.21
  REM Mean Shift 0, Max Shift 0.000.

  REM +++ Tabular Listing of Refinement Information +++
  REM R1_all = 0.0598
  REM R1_gt = 0.0466
  REM wR_ref = 0.1232
  REM GOOF = 1.053
  REM Shift_max = 0.000
  REM Shift_mean = 0
  REM Reflections_all = 30199
  REM Reflections_gt = 2753
  REM Parameters = n/a
  REM Hole = -0.21
  REM Peak = 0.31
  REM Flack = n/a

  
;
#===end
